# Supplementary material for: A blood- and brain-based EWAS of smoking
Source: Nat Commun. 2025 Apr 4;16:3210. doi: 10.1038/s41467-025-58357-6 (PMC11968855; doi:10.1038/s41467-025-58357-6)
Supplement: Supplementary file 3 — Supplementary Data 1 [file 41467_2025_58357_MOESM3_ESM.xlsx]

## Sheet: Sheet1
Supplementary Data 1. Cohort description.
Study	Time point	n	450k array n	EPIC array n	Mean age	SD age	Females (n)	Males (n)	Female (%)	Males (%)	Current Smokers (n)	Former smokers (n)	Never smokers (n)
GS	Waves 1, 3 and 4	17865	0	17865	47.6042	14.9303	10551	7314	59.0596	40.9404	5174	9414	3277
LBC1931	Wave 1	882	882	0	69.5899	0.834814	440	442	49.8866	50.1134	101	368	413
ALSPAC	F17	1214	374	840	17.7	0.372	662	552	54.5	45.5	110	132	972
ALSPAC	F24	496	0	496	24.4	0.762	264	232	53.2	46.8	155	96	245
ALSPAC	FOM_FOF	1207	1207	0	50.2	5.38	668	539	55.3	44.7	90	474	643
ALSPAC	antenatal	968	968	0	28.8	4.44	968	0	100	0	98	268	602
