# Supplementary material for: A blood- and brain-based EWAS of smoking
Source: Nat Commun. 2025 Apr 4;16:3210. doi: 10.1038/s41467-025-58357-6 (PMC11968855; doi:10.1038/s41467-025-58357-6)
Supplement: Supplementary file 4 — Supplementary Data 2 [file 41467_2025_58357_MOESM4_ESM.xlsx]

## Sheet: Sheet1
Supplementary Data 2. Sites associated with smoking (pack years) at posterior inclusion probability (PIP)>80% in blood-based EWAS (n=17,865). The sample size, PMID and P value are reported for CpG sites present in the EWAS catalog. The columns "Found in previous Illumina 450k EWAS" and "Found in previous Illumina EPIC EWAS" indicate CpG sites identified in prior studies that used the Illumina 450…
CpG site	Chromosome	Position	Gene symbol	Strand	Mean beta	SE	PIP	EWAS catalog n	EWAS catalog PMID	EWAS catalog P	Found in previous Illumina 450k EWAS?	Found in previous Illumina EPIC EWAS?
cg00475490	chr11	86517110	PRSS23;PRSS23;PRSS23;PRSS23;PRSS23;PRSS23;PRSS23	-	-0.0785936	0.000274467	1	3425	33593402	6.7e-92	No	Yes
cg00731338	chr5	346963	AHRR;AHRR	-	0.0946458	0.000523294	1	3425	33593402	1e-18	No	Yes
cg02517189	chr19	42553354	GRIK5;GRIK5	-	0.0419686	0.000251819	1				No	Yes
cg05575921	chr5	373378	AHRR	+	-0.2801	0.000456282	1	15907	31536415	0	Yes	Yes
cg06644428	chr2	233284112		-	-0.177886	0.000281466	1	15907	31536415	6.1e-166	Yes	Yes
cg11207515	chr7	146904205	CNTNAP2	-	0.0358528	0.0001989	1	15907	31536415	1.1e-46	Yes	Yes
cg14371731	chr10	81003175	ZMIZ1	-	0.0371673	0.000208523	1	15907	31536415	2.3e-33	Yes	Yes
cg14391737	chr11	86513429	PRSS23;PRSS23;PRSS23;PRSS23;PRSS23;PRSS23;PRSS23	+	-0.230557	0.000306031	1	3425	33593402	2.5e-145	No	Yes
cg14466441	chr6	11392193		-	-0.0330575	0.000185887	1	2325	32484362	2.2e-09	No	Yes
cg15159987	chr19	17003890	CPAMD8	+	0.0569269	0.000325511	1	15907	31536415	6.3e-101	Yes	Yes
cg19859270	chr3	98251294	GPR15	-	-0.0371376	0.00019423	1	15907	31536415	0	Yes	Yes
cg21163477	chr16	17439164	XYLT1	-	-0.079593	0.000496725	1	3425	33593402	3.3e-14	No	Yes
cg21566642	chr2	233284661		-	-0.0703338	0.000521514	1	15907	31536415	0	Yes	Yes
cg21911711	chr19	16998668	F2RL3	+	-0.0795866	0.00030219	1	2325	32484362	1.3e-19	No	Yes
cg23079012	chr2	8343710		-	0.0854294	0.000258814	1	15907	31536415	3.4e-119	Yes	Yes
cg23288337	chr2	233250701	ECEL1P2	-	0.0640316	0.000257439	1	15907	31536415	1.5e-05	No	No
cg23480021	chr3	22412746		+	0.0487213	0.000272752	1	15907	31536415	1.4e-52	Yes	Yes
cg25648203	chr5	395444	AHRR	-	0.105364	0.000275548	1	15907	31536415	0	Yes	Yes
cg26703534	chr5	377358	AHRR	+	0.0464898	0.00026433	1	15907	31536415	0	Yes	Yes
cg18754985	chr3	98237750	CLDND1;CLDND1;CLDND1;CLDND1;CLDND1;CLDND1	-	-0.0338002	0.000192779	0.999	15907	31536415	3.2e-72	Yes	Yes
cg04135110	chr5	346695	AHRR	-	-0.0757546	0.000542745	0.995	15907	31536415	1.9e-15	Yes	Yes
cg13193840	chr2	233285289		+	-0.0341345	0.000216211	0.995	15907	31536415	2.9e-119	Yes	No
cg02978227	chr3	98292027		-	-0.030238	0.000212109	0.991	3425	33593402	7e-84	No	Yes
cg14335029	chr9	134277886		+	-0.0345404	0.000245938	0.989	3425	33593402	1.2e-32	No	Yes
cg19885130	chr11	68146832	LRP5;LRP5	-	-0.0365105	0.000302118	0.976	3425	33593402	2.1e-37	No	Yes
cg00562553	chr7	27169740	HOXA4	+	-0.0289267	0.000258132	0.962				No	Yes
cg22454588	chr15	75288616	SCAMP5	-	0.0279861	0.000291058	0.945				No	No
cg01692968	chr9	108005349		+	-0.0326687	0.000350389	0.937	15907	31536415	5.1e-28	Yes	Yes
cg15446012	chr5	141554632		+	-0.0315724	0.000347534	0.934				No	No
cg26992381	chr3	71478152	FOXP1;FOXP1;FOXP1;FOXP1;FOXP1	-	-0.0310123	0.000345698	0.931	3425	33593402	6e-17	No	Yes
cg06760111	chr3	21551522	ZNF385D	-	-0.0303837	0.000346039	0.93	912	33593402	4.5e-06	No	Yes
cg22107533	chr15	45028083	TRIM69;TRIM69	+	-0.0309331	0.000346505	0.929	15907	31536415	2.3e-25	Yes	No
cg02008229	chr15	90346089	ANPEP	-	0.0238028	0.000270162	0.925	3425	33593402	1.1e-06	No	Yes
cg25530474	chr20	45994059		+	-0.037394	0.000444857	0.924				No	Yes
cg27110277	chr8	16860121	FGF20	-	0.0260643	0.00029751	0.923				No	No
cg06027493	chr10	81784960		+	-0.0234066	0.000312556	0.887				No	No
cg00501876	chr3	39193251	CSRNP1	-	0.0333047	0.000466355	0.886	15907	31536415	5.6e-122	Yes	Yes
cg05330471	chr9	121771590		-	0.0228417	0.000323625	0.869				No	No
cg19404444	chr1	2164602	SKI	-	-0.039152	0.000623446	0.842				No	No
cg08038054	chr7	93550781	GNG11	-	0.0279677	0.000437962	0.84	15907	31536415	1e-20	Yes	Yes
cg00977926	chr5	53411883	ARL15	+	0.0272223	0.000452937	0.823	3425	33593402	3.9e-11	No	Yes
cg06235438	chr16	30485966	ITGAL;ITGAL	+	-0.0442495	0.000780816	0.812	15907	31536415	5.3e-49	Yes	Yes
