# Supplementary material for: A blood- and brain-based EWAS of smoking
Source: Nat Commun. 2025 Apr 4;16:3210. doi: 10.1038/s41467-025-58357-6 (PMC11968855; doi:10.1038/s41467-025-58357-6)
Supplement: Supplementary file 5 — Supplementary Data 3 [file 41467_2025_58357_MOESM5_ESM.xlsx]

## Sheet: Sheet1
Supplementary Data 3. Smoking EWAS results across DNA methylation quantification technologies. Tables A, B, and C display the overlap between CpG sites identified by each technology. For each set of significant sites, the tables show how many were also measured by the other technologies, how many passed quality control (QC), and how many remained significant (P<1x10-5).
A) EPIC
Total number of significant sites	42
Of those:
	TWIST	ONT
Were available	42	42
…and passed QC	27	21
…and were significant	3	1
B) TWIST
Total number of significant sites	102
Of those:
	EPIC	ONT
Were available	10	102
…and passed QC	10	71
…and were significant	3	12
C) ONT
Total number of significant sites	63
Of those:
	EPIC	TWIST
Were available	3	63
…and passed QC	3	17
…and were significant	1	12
