# Supplementary material for: A blood- and brain-based EWAS of smoking
Source: Nat Commun. 2025 Apr 4;16:3210. doi: 10.1038/s41467-025-58357-6 (PMC11968855; doi:10.1038/s41467-025-58357-6)
Supplement: Supplementary file 6 — Supplementary Data 4 [file 41467_2025_58357_MOESM6_ESM.xlsx]

## Sheet: Sheet1
Supplementary Data 4. Sites associated with smoking status at P<1x10-5 in blood-based EWAS. DNA methylation was profiled using TWIST human methylome panel (n=46).
CpG site	Chromosome	Beta	SE	T-statistic	P	Gene symbol	Annotation Type
chr5-373200-373201	chr5	-0.393478	0.0292465	-13.4539	8.02313e-17	PDCD6-AHRR, AHRR	hg38_genes_introns, hg38_cpg_shores
chr5-373240-373241	chr5	-0.371739	0.0301121	-12.3452	1.45672e-15	PDCD6-AHRR, AHRR	hg38_genes_introns, hg38_cpg_shores
chr2-232420130-232420131	chr2	-0.306957	0.0304287	-10.0877	8.63912e-13		hg38_genes_promoters, hg38_cpg_islands
chr2-232419791-232419792	chr2	-0.257391	0.0275015	-9.35918	7.80022e-12		hg38_genes_intronexonboundaries, hg38_genes_exons, hg38_cpg_islands
chr19-16889741-16889742	chr19	-0.306957	0.0334144	-9.18635	1.32736e-11	F2RL3	hg38_genes_exons, hg38_cpg_shores, hg38_genes_intronexonboundaries
chr5-373283-373284	chr5	-0.387391	0.0436594	-8.87302	3.51172e-11	PDCD6-AHRR, AHRR	hg38_genes_introns, hg38_cpg_shores
chr5-373263-373264	chr5	-0.354348	0.0418375	-8.46962	1.2494e-10	PDCD6-AHRR, AHRR	hg38_genes_introns, hg38_cpg_shores
chr2-232420064-232420065	chr2	-0.21	0.0253358	-8.28865	2.2206e-10		hg38_genes_promoters, hg38_cpg_islands
chr2-232419784-232419785	chr2	-0.178261	0.0215713	-8.26381	2.40366e-10		hg38_cpg_islands, hg38_genes_exons, hg38_genes_intronexonboundaries
chr2-232419982-232419983	chr2	-0.184348	0.0225026	-8.19229	3.02037e-10		hg38_cpg_islands, hg38_genes_promoters, hg38_genes_intronexonboundaries
chr2-232420037-232420038	chr2	-0.239565	0.0296262	-8.08625	4.24168e-10		hg38_genes_promoters, hg38_cpg_islands
chr2-232420302-232420303	chr2	-0.233043	0.0296026	-7.87239	8.44111e-10		hg38_cpg_islands, hg38_genes_promoters
chr2-232419781-232419782	chr2	-0.192174	0.0246218	-7.80504	1.04929e-09		hg38_cpg_islands, hg38_genes_exons, hg38_genes_intronexonboundaries
chr5-373238-373239	chr5	-0.327391	0.0419672	-7.80112	1.06268e-09	PDCD6-AHRR, AHRR	hg38_genes_introns, hg38_cpg_shores
chr5-373135-373136	chr5	-0.233043	0.0312419	-7.45932	3.22544e-09	PDCD6-AHRR, AHRR	hg38_genes_introns, hg38_cpg_shores
chr2-232419961-232419962	chr2	-0.14087	0.0189379	-7.43848	3.45243e-09		hg38_cpg_islands, hg38_genes_intronexonboundaries, hg38_genes_promoters
chr2-232419831-232419832	chr2	-0.167826	0.0226914	-7.39601	3.96598e-09		hg38_genes_promoters, hg38_genes_intronexonboundaries, hg38_cpg_islands
chr5-373133-373134	chr5	-0.203478	0.027515	-7.39518	3.97677e-09	AHRR, PDCD6-AHRR	hg38_genes_introns, hg38_cpg_shores
chr2-232419992-232419993	chr2	-0.239565	0.0324725	-7.37748	4.21355e-09		hg38_cpg_islands, hg38_genes_intronexonboundaries, hg38_genes_promoters
chr2-232419736-232419737	chr2	-0.212174	0.0293362	-7.23249	6.77232e-09		hg38_cpg_islands, hg38_genes_exons, hg38_genes_intronexonboundaries
chr2-232419828-232419829	chr2	-0.151739	0.0210242	-7.21736	7.11674e-09		hg38_genes_intronexonboundaries, hg38_genes_promoters, hg38_cpg_islands
chr2-232419980-232419981	chr2	-0.225217	0.0312787	-7.20035	7.52509e-09		hg38_cpg_islands, hg38_genes_intronexonboundaries, hg38_genes_promoters
chr2-232420079-232420080	chr2	-0.24	0.0337958	-7.10147	1.0411e-08		hg38_cpg_islands, hg38_genes_promoters
chr2-232419867-232419868	chr2	-0.202174	0.0287393	-7.03476	1.2964e-08		hg38_cpg_islands, hg38_genes_intronexonboundaries, hg38_genes_promoters
chr2-232419794-232419795	chr2	-0.187391	0.0266443	-7.03308	1.30361e-08		hg38_cpg_islands, hg38_genes_intronexonboundaries, hg38_genes_exons
chr2-232419598-232419599	chr2	-0.166522	0.0238801	-6.97325	1.58735e-08		hg38_genes_exons, hg38_cpg_islands
chr7-6126706-6126707	chr7	0.0478261	0.00690014	6.93118	1.8233e-08	USP42	hg38_genes_introns, hg38_cpg_inter
chr2-232419800-232419801	chr2	-0.205217	0.0296494	-6.92147	1.88256e-08		hg38_genes_exons, hg38_cpg_islands, hg38_genes_intronexonboundaries
chr2-232420022-232420023	chr2	-0.173043	0.0253423	-6.82826	2.56005e-08		hg38_cpg_islands, hg38_genes_promoters
chr2-232420432-232420433	chr2	-0.135217	0.0199355	-6.78276	2.97488e-08		hg38_genes_promoters, hg38_cpg_islands
chr2-232419875-232419876	chr2	-0.15	0.0222203	-6.75058	3.30844e-08		hg38_cpg_islands, hg38_genes_promoters, hg38_genes_intronexonboundaries
chr2-232419621-232419622	chr2	-0.136087	0.0201862	-6.74159	3.40811e-08		hg38_cpg_islands, hg38_genes_intronexonboundaries, hg38_genes_exons
chr2-232419951-232419952	chr2	-0.244348	0.0363087	-6.72974	3.54427e-08		hg38_cpg_islands, hg38_genes_intronexonboundaries, hg38_genes_promoters
chr2-232420050-232420051	chr2	-0.185652	0.0279412	-6.6444	4.69932e-08		hg38_cpg_islands, hg38_genes_promoters
chr2-232419609-232419610	chr2	-0.192609	0.029413	-6.54842	6.45541e-08		hg38_cpg_islands, hg38_genes_exons
chr2-232419807-232419808	chr2	-0.11087	0.0171191	-6.47636	8.19469e-08		hg38_cpg_islands, hg38_genes_intronexonboundaries, hg38_genes_exons
chr2-232418300-232418301	chr2	-0.14	0.0219596	-6.37535	1.14506e-07		hg38_genes_intronexonboundaries, hg38_genes_introns, hg38_cpg_shores
chr2-232419275-232419276	chr2	-0.166087	0.026214	-6.33582	1.30529e-07		hg38_genes_exons, hg38_cpg_islands
chr2-232419641-232419642	chr2	-0.14	0.0221178	-6.32975	1.33182e-07		hg38_cpg_islands, hg38_genes_intronexonboundaries, hg38_genes_exons
chr19-16889785-16889786	chr19	-0.153913	0.0246054	-6.25525	1.70475e-07	F2RL3	hg38_cpg_shores, hg38_genes_exons
chr2-232419656-232419657	chr2	-0.164348	0.0263344	-6.24082	1.78829e-07		hg38_cpg_islands, hg38_genes_exons, hg38_genes_intronexonboundaries
chr2-232419743-232419744	chr2	-0.185652	0.0298306	-6.22354	1.89364e-07		hg38_genes_intronexonboundaries, hg38_genes_exons, hg38_cpg_islands
chr3-187670342-187670343	chr3	-0.0865217	0.0140071	-6.17699	2.20959e-07	SST	hg38_genes_5UTRs, hg38_cpg_islands, hg38_genes_exons, hg38_genes_intronexonboundaries
chr2-232419552-232419553	chr2	-0.16087	0.0261139	-6.16029	2.33526e-07		hg38_cpg_islands, hg38_genes_exons
chr2-232419692-232419693	chr2	-0.190435	0.0311154	-6.12027	2.66647e-07		hg38_genes_exons, hg38_cpg_islands, hg38_genes_intronexonboundaries
chr2-232420125-232420126	chr2	-0.141304	0.0233823	-6.04321	3.44226e-07		hg38_cpg_islands, hg38_genes_promoters
chr2-232419624-232419625	chr2	-0.163478	0.0273035	-5.98744	4.14075e-07		hg38_genes_intronexonboundaries, hg38_cpg_islands, hg38_genes_exons
chr19-16889774-16889775	chr19	-0.142174	0.0237492	-5.98647	4.15411e-07	F2RL3	hg38_genes_exons, hg38_genes_intronexonboundaries, hg38_cpg_shores
chr2-232419745-232419746	chr2	-0.221304	0.0372072	-5.94789	4.72028e-07		hg38_cpg_islands, hg38_genes_intronexonboundaries, hg38_genes_exons
chr2-232419477-232419478	chr2	-0.112609	0.0189351	-5.94709	4.73273e-07		hg38_genes_exons, hg38_cpg_islands
chr2-232419779-232419780	chr2	-0.15087	0.0256127	-5.89042	5.70954e-07		hg38_cpg_islands, hg38_genes_exons, hg38_genes_intronexonboundaries
chr5-395372-395373	chr5	-0.161304	0.0277677	-5.80905	7.47378e-07	PDCD6-AHRR, AHRR	hg38_cpg_shelves, hg38_genes_introns
chr2-232419559-232419560	chr2	-0.130435	0.0224554	-5.80863	7.48433e-07		hg38_genes_exons, hg38_cpg_islands
chr17-40321280-40321281	chr17	-0.142174	0.0250865	-5.66735	1.19384e-06	RARA	hg38_cpg_shelves, hg38_genes_1to5kb, hg38_genes_introns
chr8-73092956-73092957	chr8	-0.126087	0.0223107	-5.65141	1.25836e-06	SBSPON	hg38_genes_exons, hg38_genes_introns, hg38_cpg_islands
chr2-232419964-232419965	chr2	-0.166522	0.0296328	-5.6195	1.39812e-06		hg38_cpg_islands, hg38_genes_promoters, hg38_genes_intronexonboundaries
chr2-232419419-232419420	chr2	-0.181739	0.0323526	-5.61746	1.40758e-06		hg38_genes_exons, hg38_cpg_islands
chr2-232419871-232419872	chr2	-0.143043	0.0255059	-5.60826	1.45095e-06		hg38_cpg_islands, hg38_genes_intronexonboundaries, hg38_genes_promoters
chr2-227164719-227164720	chr2	-0.103478	0.0187188	-5.52805	1.89016e-06	COL4A3, COL4A4	hg38_genes_5UTRs, hg38_genes_promoters, hg38_cpg_shores, hg38_genes_exons
chr2-232419540-232419541	chr2	-0.106522	0.0193451	-5.50638	2.03e-06		hg38_genes_exons, hg38_cpg_islands
chr11-68379447-68379448	chr11	-0.161739	0.0295443	-5.47446	2.25493e-06	LRP5	hg38_genes_introns, hg38_cpg_inter
chr1-92481246-92481247	chr1	-0.154348	0.0283164	-5.45083	2.4373e-06	GFI1	hg38_genes_promoters, hg38_cpg_islands, hg38_genes_intronexonboundaries, hg38_genes_introns
chr14-89027429-89027430	chr14	-0.110435	0.0202834	-5.44459	2.48781e-06		hg38_cpg_islands, hg38_genes_intergenic
chr6-100458370-100458371	chr6	-0.122174	0.0224526	-5.44142	2.51393e-06	SIM1	hg38_genes_introns, hg38_cpg_islands
chr22-44729380-44729381	chr22	-0.18	0.0331221	-5.43444	2.57229e-06	PRR5, PRR5-ARHGAP8	hg38_genes_1to5kb, hg38_genes_introns, hg38_cpg_islands, hg38_genes_intronexonboundaries, hg38_genes_exons
chr11-86632814-86632815	chr11	-0.125217	0.0230589	-5.43033	2.60725e-06	ME3	hg38_genes_introns, hg38_cpg_inter
chr5-98338715-98338716	chr5	-0.0543478	0.0100181	-5.42496	2.65377e-06		hg38_cpg_inter, hg38_genes_promoters
chr15-37102553-37102554	chr15	-0.127826	0.0235651	-5.42437	2.65885e-06	MEIS2	hg38_genes_1to5kb, hg38_cpg_shores, hg38_genes_exons
chr2-232419833-232419834	chr2	-0.122609	0.0227282	-5.39456	2.93261e-06		hg38_cpg_islands, hg38_genes_intronexonboundaries, hg38_genes_promoters
chr2-232420339-232420340	chr2	-0.151739	0.0283064	-5.3606	3.27857e-06		hg38_cpg_islands, hg38_genes_promoters
chr2-74654366-74654367	chr2	-0.126957	0.02382	-5.32982	3.62706e-06	SEMA4F	hg38_genes_5UTRs, hg38_genes_exons, hg38_cpg_islands
chr1-92481318-92481319	chr1	-0.173913	0.0327948	-5.30307	3.95963e-06	GFI1	hg38_cpg_islands, hg38_genes_introns, hg38_genes_promoters
chr5-373078-373079	chr5	-0.17913	0.033784	-5.30223	3.97048e-06	AHRR, PDCD6-AHRR	hg38_genes_introns, hg38_cpg_shores
chr5-373088-373089	chr5	-0.127391	0.0240398	-5.29918	4.01046e-06	AHRR, PDCD6-AHRR	hg38_genes_introns, hg38_cpg_shores
chr2-232421622-232421623	chr2	-0.116522	0.0220214	-5.29131	4.11524e-06		hg38_cpg_shores, hg38_genes_promoters, hg38_genes_intronexonboundaries, hg38_genes_1to5kb
chr2-232419555-232419556	chr2	-0.14913	0.028246	-5.27969	4.27486e-06		hg38_genes_exons, hg38_cpg_islands
chr2-232421440-232421441	chr2	-0.173043	0.0328435	-5.26872	4.43128e-06		hg38_genes_intronexonboundaries, hg38_genes_1to5kb, hg38_cpg_shores, hg38_genes_exons
chr17-52158258-52158259	chr17	-0.0947826	0.0180226	-5.25911	4.573e-06	CA10	hg38_genes_intronexonboundaries, hg38_genes_exons, hg38_cpg_islands, hg38_genes_promoters, hg38_genes_introns, hg38_genes_5UTRs
chr13-78594076-78594077	chr13	-0.0873913	0.016656	-5.24685	4.76028e-06	OBI1-AS1, LOC780529	hg38_genes_introns, hg38_genes_1to5kb, hg38_cpg_shores
chr14-50944025-50944026	chr14	-0.073913	0.0140879	-5.24658	4.76448e-06	PYGL	hg38_genes_introns, hg38_cpg_shores
chr7-151018666-151018667	chr7	-0.0786957	0.015156	-5.19239	5.68835e-06	ATG9B	hg38_genes_1to5kb, hg38_cpg_islands, hg38_genes_exons, hg38_genes_introns
chr22-35882560-35882561	chr22	-0.0730435	0.0140804	-5.18761	5.77775e-06	RBFOX2	hg38_cpg_inter, hg38_genes_introns
chr15-26772378-26772379	chr15	-0.13087	0.0253701	-5.15842	6.35567e-06	GABRB3, LOC112268151	hg38_genes_intronexonboundaries, hg38_genes_introns, hg38_cpg_islands, hg38_genes_promoters
chr18-37274446-37274447	chr18	-0.142609	0.0276468	-5.15824	6.35954e-06	LOC105372068, CELF4	hg38_genes_introns, hg38_genes_exons, hg38_genes_intronexonboundaries, hg38_cpg_islands, hg38_genes_promoters, hg38_genes_1to5kb
chr4-98472405-98472406	chr4	-0.0578261	0.0112567	-5.13705	6.81479e-06	TSPAN5	hg38_genes_exons, hg38_cpg_inter, hg38_genes_intronexonboundaries, hg38_genes_3UTRs
chr3-48661598-48661599	chr3	-0.0608696	0.0119032	-5.11373	7.35317e-06	CELSR3, LINC02585	hg38_genes_exons, hg38_cpg_islands, hg38_genes_1to5kb
chr2-219497133-219497134	chr2	-0.133913	0.026189	-5.11333	7.36284e-06	GMPPA, SPEGNB, ASIC4-AS1	hg38_genes_1to5kb, hg38_genes_introns, hg38_genes_promoters, hg38_cpg_islands
chr5-141876450-141876451	chr5	-0.0634783	0.0124291	-5.10722	7.51086e-06	PCDH1	hg38_cpg_islands, hg38_genes_introns
chr22-39254969-39254970	chr22	-0.161304	0.0316131	-5.10245	7.62865e-06		hg38_cpg_inter, hg38_genes_introns
chr1-212630419-212630420	chr1	-0.1	0.0196279	-5.09478	7.82165e-06		hg38_genes_1to5kb, hg38_cpg_inter
chr3-115853018-115853019	chr3	0.046087	0.00906698	5.08294	8.12911e-06	LSAMP	hg38_genes_introns, hg38_cpg_inter, hg38_genes_promoters
chr3-48217868-48217869	chr3	-0.183478	0.0361153	-5.08035	8.19809e-06		hg38_genes_intergenic, hg38_cpg_inter
chr2-8203650-8203651	chr2	-0.151739	0.029929	-5.06998	8.47959e-06	LINC00299, LINC00298	hg38_cpg_inter, hg38_genes_introns
chr17-2337291-2337292	chr17	-0.0604348	0.0119235	-5.06856	8.51889e-06	SGSM2, TSR1	hg38_genes_promoters, hg38_cpg_islands
chr2-232419671-232419672	chr2	-0.132174	0.0260979	-5.06454	8.63114e-06		hg38_cpg_islands, hg38_genes_intronexonboundaries, hg38_genes_exons
chr17-6120678-6120679	chr17	-0.0452174	0.00894762	-5.05357	8.94467e-06	WSCD1	hg38_genes_exons, hg38_genes_3UTRs, hg38_cpg_islands
chr2-232419907-232419908	chr2	-0.0621739	0.0123076	-5.05167	9.00023e-06		hg38_cpg_islands, hg38_genes_promoters, hg38_genes_intronexonboundaries
chr1-21933857-21933858	chr1	-0.130435	0.0258333	-5.04909	9.07605e-06	HSPG2	hg38_genes_introns, hg38_cpg_shelves
chr22-49782038-49782039	chr22	-0.0365217	0.00723344	-5.04902	9.07813e-06	BRD1	hg38_genes_introns, hg38_cpg_shelves
chr20-20018010-20018011	chr20	-0.0430435	0.00855858	-5.02928	9.67984e-06	NAA20	hg38_genes_introns, hg38_genes_exons, hg38_genes_5UTRs, hg38_cpg_shores
chr6-116100729-116100730	chr6	-0.0434783	0.00865098	-5.02582	9.78926e-06	FRK, NT5DC1	hg38_cpg_islands, hg38_genes_intronexonboundaries, hg38_genes_promoters
chr8-19227636-19227637	chr8	-0.154348	0.0307194	-5.02444	9.83308e-06	LOC100128993	hg38_genes_introns, hg38_cpg_inter
