# Supplementary material for: A blood- and brain-based EWAS of smoking
Source: Nat Commun. 2025 Apr 4;16:3210. doi: 10.1038/s41467-025-58357-6 (PMC11968855; doi:10.1038/s41467-025-58357-6)
Supplement: Supplementary file 7 — Supplementary Data 5 [file 41467_2025_58357_MOESM7_ESM.xlsx]

## Sheet: Sheet1
Supplementary Data 5. Sites associated with smoking status at P<1x10-5 in blood-based EWAS. DNA methylation was profiled using Oxford Nanopore Sequencing (n=46).
CpG site	Chromosome	Beta	SE	T-statistic	P	Gene symbol	Annotation Type
chr5-373200-373201	chr5	-0.481517	0.0484148	-9.94567	1.31985e-12	AHRR, PDCD6-AHRR	hg38_genes_introns, hg38_cpg_shores
chr5-373263-373264	chr5	-0.467052	0.0478957	-9.75144	2.36579e-12	AHRR, PDCD6-AHRR	hg38_genes_introns, hg38_cpg_shores
chr5-373375-373376	chr5	-0.484565	0.0506117	-9.57418	4.04663e-12	AHRR, PDCD6-AHRR	hg38_cpg_shores, hg38_genes_introns
chr5-373379-373380	chr5	-0.473126	0.0530351	-8.92101	3.02337e-11	PDCD6-AHRR, AHRR	hg38_genes_introns, hg38_cpg_shores
chr2-232420079-232420080	chr2	-0.371091	0.0454929	-8.15713	3.37993e-10		hg38_genes_promoters, hg38_cpg_islands
chr2-232420302-232420303	chr2	-0.272261	0.0379575	-7.17278	8.23739e-09		hg38_genes_promoters, hg38_cpg_islands
chr7-147245588-147245589	chr7	0.3671	0.0516946	7.10132	1.04159e-08	CNTNAP2	hg38_genes_introns, hg38_cpg_inter
chr5-373240-373241	chr5	-0.381796	0.0542525	-7.03738	1.28529e-08	PDCD6-AHRR, AHRR	hg38_genes_introns, hg38_cpg_shores
chr5-373440-373441	chr5	-0.39087	0.0562194	-6.95257	1.6992e-08	AHRR, PDCD6-AHRR	hg38_genes_introns, hg38_cpg_shores
chr2-232419980-232419981	chr2	-0.30027	0.045988	-6.52931	6.87702e-08		hg38_genes_intronexonboundaries, hg38_cpg_islands, hg38_genes_promoters
chr2-232420130-232420131	chr2	-0.313922	0.0483603	-6.49131	7.79876e-08		hg38_genes_promoters, hg38_cpg_islands
chr2-176098587-176098588	chr2	0.102478	0.0161683	6.33822	1.29494e-07	HOXD12	hg38_genes_1to5kb, hg38_cpg_shores
chr12-39123496-39123497	chr12	0.15273	0.0253437	6.02637	3.63972e-07	LINC02406	hg38_genes_introns, hg38_cpg_inter
chr5-30124401-30124402	chr5	0.170396	0.0288787	5.9004	5.52401e-07		hg38_cpg_inter, hg38_genes_intergenic
chr2-232419867-232419868	chr2	-0.303487	0.0514957	-5.89344	5.65283e-07		hg38_genes_promoters, hg38_cpg_islands, hg38_genes_intronexonboundaries
chr2-232419828-232419829	chr2	-0.270757	0.0459705	-5.88978	5.72165e-07		hg38_genes_intronexonboundaries, hg38_genes_promoters, hg38_cpg_islands
chr5-116615881-116615882	chr5	-0.134739	0.0229196	-5.87878	5.93386e-07		hg38_cpg_inter, hg38_genes_intergenic
chr7-147245591-147245592	chr7	0.335443	0.0574401	5.83989	6.74904e-07	CNTNAP2	hg38_genes_introns, hg38_cpg_inter
chr13-24742479-24742480	chr13	-0.156048	0.0272522	-5.72606	9.83352e-07	LOC105370118	hg38_genes_promoters, hg38_genes_1to5kb, hg38_cpg_shelves
chr12-23293016-23293017	chr12	-0.104578	0.0185361	-5.64186	1.29867e-06		hg38_cpg_inter, hg38_genes_intergenic
chr5-373238-373239	chr5	-0.338161	0.0599986	-5.63614	1.32341e-06	AHRR, PDCD6-AHRR	hg38_genes_introns, hg38_cpg_shores
chr2-232420064-232420065	chr2	-0.25027	0.044716	-5.59687	1.50649e-06		hg38_genes_promoters, hg38_cpg_islands
chr11-57550529-57550530	chr11	-0.240557	0.0430202	-5.59171	1.53236e-06		hg38_cpg_inter, hg38_genes_intergenic
chr16-81475408-81475409	chr16	0.205243	0.0373504	5.49507	2.10703e-06	CMIP	hg38_genes_introns, hg38_cpg_inter
chr2-232420081-232420082	chr2	-0.278096	0.0507265	-5.48226	2.19783e-06		hg38_genes_promoters, hg38_cpg_islands
chr9-1182626-1182627	chr9	0.0998652	0.0182252	5.47951	2.21781e-06		hg38_cpg_inter, hg38_genes_intergenic
chr2-240048121-240048122	chr2	0.241548	0.0444012	5.44011	2.52473e-06	OR6B3	hg38_genes_introns, hg38_cpg_inter
chr5-76234357-76234358	chr5	0.112474	0.0206808	5.43856	2.53768e-06	SV2C	hg38_genes_introns, hg38_cpg_inter
chr8-111373555-111373556	chr8	-0.0840957	0.0157616	-5.33549	3.56024e-06	LINC02237	hg38_cpg_inter, hg38_genes_1to5kb
chr2-232419869-232419870	chr2	-0.2444	0.0458568	-5.32964	3.62921e-06		hg38_genes_promoters, hg38_genes_intronexonboundaries, hg38_cpg_islands
chr18-64677867-64677868	chr18	0.187822	0.0352755	5.32443	3.69175e-06		hg38_cpg_inter, hg38_genes_exons, hg38_genes_intronexonboundaries
chr12-95673145-95673146	chr12	-0.0898739	0.0169088	-5.31521	3.80505e-06	NTN4, PGAM1P5	hg38_genes_introns, hg38_cpg_inter, hg38_genes_exons
chr14-95247665-95247666	chr14	0.161783	0.0304382	5.31511	3.80632e-06	CLMN	hg38_genes_introns, hg38_cpg_inter
chr20-51697348-51697349	chr20	-0.224361	0.042284	-5.30604	3.9212e-06	ATP9A	hg38_genes_intronexonboundaries, hg38_genes_introns, hg38_cpg_inter
chr4-129239913-129239914	chr4	-0.0768043	0.0145313	-5.28544	4.19508e-06		hg38_cpg_inter, hg38_genes_intergenic
chr6-165807501-165807502	chr6	0.219861	0.0416188	5.28273	4.23246e-06	PDE10A, LINC00473	hg38_genes_introns, hg38_cpg_shelves
chr18-22642292-22642293	chr18	0.10897	0.020636	5.28056	4.26272e-06		hg38_genes_intergenic, hg38_cpg_inter
chr8-38140883-38140884	chr8	-0.230787	0.0437534	-5.27472	4.34509e-06	ASH2L	hg38_genes_introns, hg38_cpg_inter
chr19-50984367-50984368	chr19	-0.2414	0.0458542	-5.26451	4.49278e-06	KLK7, LOC105372442	hg38_genes_promoters, hg38_genes_introns, hg38_cpg_inter
chr7-17625280-17625281	chr7	0.18913	0.0361608	5.23026	5.02576e-06		hg38_cpg_inter, hg38_genes_intergenic
chr4-17894893-17894894	chr4	0.0943783	0.0181495	5.20003	5.54793e-06	LCORL	hg38_genes_introns, hg38_cpg_inter
chr11-47272679-47272680	chr11	0.157096	0.0302164	5.19901	5.56648e-06	MADD, MADD-AS1	hg38_genes_introns, hg38_cpg_shelves, hg38_genes_promoters, hg38_genes_1to5kb
chr7-85736689-85736690	chr7	-0.109148	0.0210074	-5.19568	5.62747e-06		hg38_genes_intergenic, hg38_cpg_inter
chr8-91970696-91970697	chr8	-0.0612348	0.0118084	-5.18569	5.81413e-06	RUNX1T1	hg38_genes_exons, hg38_genes_3UTRs, hg38_genes_intronexonboundaries, hg38_cpg_inter
chr14-63098073-63098074	chr14	0.1105	0.0213289	5.18077	5.90835e-06	KCNH5	hg38_genes_introns, hg38_cpg_inter
chr19-4303015-4303016	chr19	0.250713	0.0484311	5.17669	5.9876e-06	FSD1, TMIGD2	hg38_genes_1to5kb, hg38_genes_promoters, hg38_cpg_shores
chr20-22455795-22455796	chr20	0.089587	0.0173808	5.15435	6.44076e-06	LOC105372562, LOC284788	hg38_genes_introns, hg38_genes_1to5kb, hg38_cpg_inter
chr6-58345026-58345027	chr6	0.1154	0.0224869	5.13187	6.93102e-06	LOC101927293	hg38_cpg_inter, hg38_genes_introns
chr11-65022854-65022855	chr11	-0.215117	0.0419895	-5.12313	7.13143e-06	SNX15, ARL2-SNX15	hg38_genes_1to5kb, hg38_cpg_inter, hg38_genes_introns
chr2-174247158-174247159	chr2	-0.0821957	0.0160505	-5.12106	7.17963e-06	OLA1	hg38_genes_intronexonboundaries, hg38_genes_5UTRs, hg38_genes_introns, hg38_genes_exons, hg38_cpg_shores
chr2-232419736-232419737	chr2	-0.198152	0.0387357	-5.1155	7.31107e-06		hg38_genes_exons, hg38_genes_intronexonboundaries, hg38_cpg_islands
chr5-170386761-170386762	chr5	0.0829043	0.0162531	5.10083	7.66894e-06	KCNIP1, KCNMB1, KCNIP1-OT1	hg38_genes_introns, hg38_genes_1to5kb, hg38_cpg_inter
chr6-97393140-97393141	chr6	-0.220974	0.0433337	-5.09935	7.70611e-06	LOC101927314	hg38_cpg_inter, hg38_genes_introns
chr12-55549494-55549495	chr12	-0.219461	0.0431201	-5.08953	7.95672e-06	LOC124902940, OR6C4	hg38_genes_introns, hg38_genes_promoters, hg38_genes_1to5kb, hg38_cpg_inter
chr3-167007067-167007068	chr3	-0.110104	0.0216845	-5.07757	8.27272e-06		hg38_genes_intergenic, hg38_cpg_inter
chr11-18332163-18332164	chr11	-0.107887	0.0212533	-5.07625	8.30824e-06	GTF2H1	hg38_genes_introns, hg38_genes_promoters, hg38_cpg_inter
chr17-77351321-77351322	chr17	-0.273939	0.0540091	-5.0721	8.42133e-06	SEPTIN9	hg38_genes_introns, hg38_cpg_inter
chr16-69398923-69398924	chr16	0.11623	0.022961	5.06209	8.70009e-06	CYB5B, TERF2	hg38_cpg_inter, hg38_genes_introns
chr16-85399307-85399308	chr16	-0.159835	0.031603	-5.05758	8.8286e-06	GSE1	hg38_genes_introns, hg38_cpg_inter
chr6-68409077-68409078	chr6	0.216309	0.0428365	5.04963	9.05995e-06		hg38_genes_introns, hg38_cpg_inter
chr4-143316139-143316140	chr4	-0.1358	0.0268988	-5.04855	9.09203e-06		hg38_genes_introns, hg38_cpg_inter
chr10-84821345-84821346	chr10	0.186796	0.0370523	5.0414	9.30571e-06		hg38_cpg_inter, hg38_genes_intergenic
chr18-14716755-14716756	chr18	0.172839	0.0344311	5.01986	9.98067e-06		hg38_genes_intergenic, hg38_cpg_inter
