# Supplementary material for: A blood- and brain-based EWAS of smoking
Source: Nat Commun. 2025 Apr 4;16:3210. doi: 10.1038/s41467-025-58357-6 (PMC11968855; doi:10.1038/s41467-025-58357-6)
Supplement: Supplementary file 8 — Supplementary Data 6 [file 41467_2025_58357_MOESM8_ESM.xlsx]

## Sheet: Sheet1
Supplementary Data 6. Gene set enrichment analysis results for TWIST hits at P<1x10-5 in blood-based EWAS, as returned by FUMA.
Category	GeneSet	N_genes	N_overlap	p	adjP	genes	link
Reactome	REACTOME_LAMININ_INTERACTIONS	30	3	2.7262e-05	0.0450914	HSPG2:COL4A4:COL4A3	http://www.gsea-msigdb.org/gsea/msigdb/human/geneset/REACTOME_LAMININ_INTERACTIONS
TF_targets	E12_Q6	248	6	8.16548e-06	0.00910451	COL4A4:COL4A3:SIM1:LRP5:ME3:CELF4	http://www.gsea-msigdb.org/gsea/msigdb/human/geneset/E12_Q6
TF_targets	PBX1_02	123	4	9.68027e-05	0.0397814	COL4A4:COL4A3:SST:MEIS2	http://www.gsea-msigdb.org/gsea/msigdb/human/geneset/PBX1_02
TF_targets	AP4_01	243	5	0.000107035	0.0397814	COL4A4:COL4A3:PCDH1:RARA:CELF4	http://www.gsea-msigdb.org/gsea/msigdb/human/geneset/AP4_01
GO_cc	GOCC_COLLAGEN_TYPE_IV_TRIMER	6	2	5.58936e-05	0.0350043	COL4A4:COL4A3	http://www.gsea-msigdb.org/gsea/msigdb/human/geneset/GOCC_COLLAGEN_TYPE_IV_TRIMER
GO_cc	GOCC_NETWORK_FORMING_COLLAGEN_TRIMER	8	2	0.000104076	0.0350043	COL4A4:COL4A3	http://www.gsea-msigdb.org/gsea/msigdb/human/geneset/GOCC_NETWORK_FORMING_COLLAGEN_TRIMER
GO_cc	GOCC_BASEMENT_MEMBRANE_COLLAGEN_TRIMER	8	2	0.000104076	0.0350043	COL4A4:COL4A3	http://www.gsea-msigdb.org/gsea/msigdb/human/geneset/GOCC_BASEMENT_MEMBRANE_COLLAGEN_TRIMER
BioCarta	BIOCARTA_NPP1_PATHWAY	10	2	0.000166851	0.0245091	COL4A4:COL4A3	http://www.gsea-msigdb.org/gsea/msigdb/human/geneset/BIOCARTA_NPP1_PATHWAY
BioCarta	BIOCARTA_VITCB_PATHWAY	11	2	0.000203677	0.0245091	COL4A4:COL4A3	http://www.gsea-msigdb.org/gsea/msigdb/human/geneset/BIOCARTA_VITCB_PATHWAY
BioCarta	BIOCARTA_ACE2_PATHWAY	13	2	0.000288135	0.0245091	COL4A4:COL4A3	http://www.gsea-msigdb.org/gsea/msigdb/human/geneset/BIOCARTA_ACE2_PATHWAY
BioCarta	BIOCARTA_PLATELETAPP_PATHWAY	14	2	0.000335741	0.0245091	COL4A4:COL4A3	http://www.gsea-msigdb.org/gsea/msigdb/human/geneset/BIOCARTA_PLATELETAPP_PATHWAY
BioCarta	BIOCARTA_AMI_PATHWAY	20	2	0.000695808	0.0406352	COL4A4:COL4A3	http://www.gsea-msigdb.org/gsea/msigdb/human/geneset/BIOCARTA_AMI_PATHWAY
BioCarta	BIOCARTA_INTRINSIC_PATHWAY	23	2	0.000923089	0.0449236	COL4A4:COL4A3	http://www.gsea-msigdb.org/gsea/msigdb/human/geneset/BIOCARTA_INTRINSIC_PATHWAY
