# Supplementary material for: A blood- and brain-based EWAS of smoking
Source: Nat Commun. 2025 Apr 4;16:3210. doi: 10.1038/s41467-025-58357-6 (PMC11968855; doi:10.1038/s41467-025-58357-6)
Supplement: Supplementary file 9 — Supplementary Data 7 [file 41467_2025_58357_MOESM9_ESM.xlsx]

## Sheet: Sheet1
Supplementary Data 7. Elastic-net derived coefficients for mCigarette – a DNAm biomarker of cigarette consumption
CpG site	Coefficient	Comment
(Intercept)	-8.93e-17
cg00002033	0.00303828	Unique to mCigarette
cg00003965	0.00209909	Overlap with BayesR
cg00024471	0.00106237	Unique to mCigarette
cg00049323	-0.00306158	Overlap with BayesR
cg00061520	-0.00360096	Unique to mCigarette
cg00082939	0.0103521	Unique to mCigarette
cg00085013	-0.00502082	Unique to mCigarette
cg00108715	0.00246232	Unique to mCigarette
cg00187299	0.00126699	Unique to mCigarette
cg00198594	-0.00374468	Unique to mCigarette
cg00210249	0.00341391	Overlap with BayesR
cg00241664	-0.00123758	Unique to mCigarette
cg00253658	-0.00535181	Unique to mCigarette
cg00254608	0.00011012	Unique to mCigarette
cg00285343	0.000222624	Unique to mCigarette
cg00286497	0.00449699	Unique to mCigarette
cg00310728	0.00147424	Overlap with BayesR
cg00336149	-0.00373945	Overlap with EpiSmokEr
cg00360761	-0.00624376	Overlap with BayesR
cg00378158	0.00238366	Unique to mCigarette
cg00381745	0.0026423	Overlap with BayesR
cg00384847	-0.000469311	Unique to mCigarette
cg00385142	-0.00375548	Unique to mCigarette
cg00426968	0.000408092	Overlap with BayesR
cg00463367	-0.00375021	Overlap with BayesR
cg00465247	-0.00555886	Unique to mCigarette
cg00486998	0.00188328	Unique to mCigarette
cg00498604	-0.00164784	Overlap with BayesR
cg00501876	0.0122523	Overlap with BayesR, EpiSmokEr
cg00538717	0.00108126	Unique to mCigarette
cg00574958	-0.0141394	Overlap with BayesR
cg00634542	-0.00620853	Overlap with BayesR
cg00661523	-0.000551579	Overlap with BayesR
cg00666749	-0.00386551	Unique to mCigarette
cg00697290	-0.00332891	Unique to mCigarette
cg00716579	0.00520443	Overlap with BayesR
cg00718036	-0.00218284	Unique to mCigarette
cg00726046	-0.00118063	Unique to mCigarette
cg00726151	-0.000364487	Unique to mCigarette
cg00771722	-0.00520011	Unique to mCigarette
cg00792107	0.0056612	Overlap with BayesR
cg00795503	-0.00119233	Overlap with BayesR
cg00836308	-0.000456073	Unique to mCigarette
cg00851028	-0.0010092	Overlap with BayesR
cg00857907	0.00142297	Unique to mCigarette
cg00871610	-0.0196433	Overlap with BayesR, EpiSmokEr
cg00911794	0.0185492	Overlap with BayesR, EpiSmokEr
cg00912191	-0.00246759	Overlap with BayesR
cg00944304	0.00280079	Unique to mCigarette
cg00947319	-0.00227198	Overlap with BayesR
cg01002722	-0.00102671	Unique to mCigarette
cg01017608	0.00391365	Unique to mCigarette
cg01035068	-2.82133e-05	Unique to mCigarette
cg01051642	0.000409463	Unique to mCigarette
cg01127412	0.000329597	Unique to mCigarette
cg01146232	0.000320886	Unique to mCigarette
cg01157004	-0.00331903	Unique to mCigarette
cg01165661	0.00890668	Unique to mCigarette
cg01174140	0.0056572	Unique to mCigarette
cg01185470	-0.00732873	Unique to mCigarette
cg01205831	0.0087869	Overlap with BayesR
cg01206410	0.0019437	Unique to mCigarette
cg01266546	-0.00118754	Unique to mCigarette
cg01283834	0.000602796	Unique to mCigarette
cg01286191	0.0029231	Overlap with BayesR
cg01335597	0.00129515	Overlap with BayesR
cg01355392	0.00626017	Overlap with BayesR
cg01436526	-0.00422038	Unique to mCigarette
cg01439566	0.0110312	Overlap with BayesR
cg01460382	-0.0097417	Overlap with BayesR
cg01479232	0.00283096	Unique to mCigarette
cg01487468	-0.00131643	Unique to mCigarette
cg01517033	0.00184249	Unique to mCigarette
cg01544580	0.00251213	Unique to mCigarette
cg01571001	-0.00903607	Overlap with BayesR
cg01582937	-0.00223075	Unique to mCigarette
cg01592687	-0.00777373	Unique to mCigarette
cg01594685	-0.00433875	Unique to mCigarette
cg01594949	-0.00575906	Unique to mCigarette
cg01604946	-0.000217324	Unique to mCigarette
cg01610165	-0.00048635	Unique to mCigarette
cg01611223	0.00323694	Unique to mCigarette
cg01668352	0.00128389	Unique to mCigarette
cg01681367	-0.0104487	Overlap with BayesR
cg01685893	0.00250711	Unique to mCigarette
cg01692968	-0.0428114	Overlap with BayesR, EpiSmokEr
cg01766850	0.000612136	Unique to mCigarette
cg01777397	0.0020016	Unique to mCigarette
cg01778842	0.00126048	Unique to mCigarette
cg01813033	0.00209643	Unique to mCigarette
cg01835665	0.00150308	Unique to mCigarette
cg01839860	0.0011381	Unique to mCigarette
cg01876548	-0.00249516	Unique to mCigarette
cg01899542	-0.00354249	Unique to mCigarette
cg01910639	-0.00100812	Unique to mCigarette
cg01919941	0.00540752	Unique to mCigarette
cg01924448	0.00302356	Unique to mCigarette
cg01924493	-0.00302967	Unique to mCigarette
cg01939428	0.000499241	Unique to mCigarette
cg01951879	0.00451043	Overlap with BayesR
cg01960979	-0.0033939	Overlap with BayesR
cg01970407	0.00517998	Unique to mCigarette
cg02005758	-0.00372981	Overlap with BayesR
cg02026611	-2.31536e-05	Unique to mCigarette
cg02029908	-0.00372076	Unique to mCigarette
cg02048220	-0.00120933	Overlap with BayesR
cg02049979	-0.000873883	Unique to mCigarette
cg02164741	-0.000255101	Unique to mCigarette
cg02170577	-0.00369388	Unique to mCigarette
cg02228185	0.00188963	Overlap with BayesR
cg02233149	0.00629813	Unique to mCigarette
cg02239258	0.000309689	Unique to mCigarette
cg02246229	-0.000767494	Unique to mCigarette
cg02272968	-0.000471072	Unique to mCigarette
cg02286506	0.00212897	Unique to mCigarette
cg02314339	0.0009854	Unique to mCigarette
cg02341571	-0.00386375	Unique to mCigarette
cg02359132	-0.00226878	Unique to mCigarette
cg02364408	0.00812438	Unique to mCigarette
cg02449762	-0.00201941	Unique to mCigarette
cg02451831	0.000391739	Overlap with EpiSmokEr
cg02454806	0.00235216	Unique to mCigarette
cg02462416	-0.000429264	Unique to mCigarette
cg02477579	-0.00104664	Unique to mCigarette
cg02484127	-0.0015672	Unique to mCigarette
cg02544320	0.00148057	Unique to mCigarette
cg02550119	0.000144561	Unique to mCigarette
cg02553070	-0.00119264	Unique to mCigarette
cg02555807	0.00195478	Unique to mCigarette
cg02558026	-0.00118721	Unique to mCigarette
cg02584756	0.00471118	Unique to mCigarette
cg02584867	-0.000191498	Overlap with BayesR
cg02594183	0.00178739	Unique to mCigarette
cg02594345	-0.00170852	Unique to mCigarette
cg02634341	-0.00400043	Unique to mCigarette
cg02644867	0.00364596	Unique to mCigarette
cg02645778	-0.000495262	Unique to mCigarette
cg02657160	-0.00572475	Overlap with EpiSmokEr
cg02673986	-0.00112078	Unique to mCigarette
cg02695062	-0.00225576	Unique to mCigarette
cg02702477	0.000807443	Unique to mCigarette
cg02704502	-0.000344628	Unique to mCigarette
cg02714677	0.00143545	Unique to mCigarette
cg02745045	0.0101117	Unique to mCigarette
cg02749735	0.00171721	Unique to mCigarette
cg02749784	-0.00485942	Overlap with BayesR
cg02763671	0.00121366	Unique to mCigarette
cg02767841	-0.00491833	Unique to mCigarette
cg02786417	-0.00146046	Unique to mCigarette
cg02805890	-0.00184853	Unique to mCigarette
cg02816525	-0.00243865	Unique to mCigarette
cg02840794	-0.0042073	Unique to mCigarette
cg02852959	-0.0038414	Unique to mCigarette
cg02854902	0.000856829	Unique to mCigarette
cg02860602	-0.00337947	Unique to mCigarette
cg02890250	-0.00744337	Overlap with BayesR
cg02890863	-0.00434164	Unique to mCigarette
cg02902477	0.00264568	Unique to mCigarette
cg02946394	-0.0042573	Unique to mCigarette
cg02952816	0.00456251	Unique to mCigarette
cg02964087	-0.00983694	Unique to mCigarette
cg02975107	0.00561831	Unique to mCigarette
cg02998240	0.0102742	Unique to mCigarette
cg03025830	0.00577562	Overlap with BayesR
cg03032497	0.00219983	Unique to mCigarette
cg03033176	0.00494871	Overlap with BayesR
cg03039990	0.00730908	Unique to mCigarette
cg03051880	0.00732247	Unique to mCigarette
cg03096732	0.000579974	Unique to mCigarette
cg03100906	-0.00479621	Overlap with BayesR
cg03153608	0.00404023	Overlap with BayesR
cg03173827	0.0137046	Overlap with BayesR
cg03175417	0.000466254	Unique to mCigarette
cg03182958	0.00179956	Unique to mCigarette
cg03186986	-0.000567016	Unique to mCigarette
cg03222009	-0.00439843	Unique to mCigarette
cg03247245	-0.0133731	Overlap with BayesR
cg03252313	0.000194479	Unique to mCigarette
cg03279631	-0.00709566	Unique to mCigarette
cg03292675	0.0202493	Overlap with BayesR
cg03308803	-3.40851e-05	Unique to mCigarette
cg03316752	0.000972969	Unique to mCigarette
cg03329019	0.00204973	Unique to mCigarette
cg03329539	0.00800943	Overlap with BayesR, EpiSmokEr
cg03404339	0.00491953	Unique to mCigarette
cg03431738	-0.00215916	Overlap with BayesR
cg03465682	0.00501414	Unique to mCigarette
cg03469471	0.00605647	Unique to mCigarette
cg03471047	-0.0022928	Unique to mCigarette
cg03519879	-0.00455761	Overlap with BayesR
cg03531326	0.00496312	Unique to mCigarette
cg03547355	-0.0139025	Overlap with BayesR, EpiSmokEr
cg03561745	-0.000311909	Unique to mCigarette
cg03586240	-0.00420709	Overlap with BayesR
cg03600432	0.00562427	Unique to mCigarette
cg03604011	0.00509978	Overlap with BayesR, EpiSmokEr
cg03604731	-0.000153651	Unique to mCigarette
cg03631065	0.00123445	Unique to mCigarette
cg03631078	-0.00214289	Overlap with BayesR
cg03633574	-0.00422429	Unique to mCigarette
cg03636183	-0.0707448	Overlap with McCartney et al., BayesR, EpiSmokEr
cg03641529	-0.00133727	Unique to mCigarette
cg03643998	-0.0006599	Unique to mCigarette
cg03671075	-0.0104322	Overlap with BayesR
cg03707168	-0.0110039	Overlap with BayesR
cg03742137	0.00355534	Unique to mCigarette
cg03746015	-0.000944787	Unique to mCigarette
cg03776060	0.0007013	Unique to mCigarette
cg03796321	0.00196298	Unique to mCigarette
cg03805618	0.000887833	Unique to mCigarette
cg03829559	-1.29057e-05	Unique to mCigarette
cg03901431	-0.00173629	Unique to mCigarette
cg03935183	-0.00419301	Unique to mCigarette
cg03937290	0.00174329	Overlap with BayesR
cg03969725	-0.00171899	Unique to mCigarette
cg03994942	0.000961758	Unique to mCigarette
cg03997105	7.70878e-05	Unique to mCigarette
cg03999941	-0.00207404	Overlap with BayesR
cg04006143	-0.00184869	Unique to mCigarette
cg04039957	-0.000988431	Unique to mCigarette
cg04040317	-0.00176829	Overlap with BayesR
cg04085571	-0.00641567	Unique to mCigarette
cg04117801	-0.0103918	Unique to mCigarette
cg04120546	0.00475792	Overlap with BayesR
cg04144218	0.00273881	Overlap with BayesR
cg04175833	0.000486991	Unique to mCigarette
cg04220636	-0.0062428	Unique to mCigarette
cg04221461	0.00282999	Unique to mCigarette
cg04228709	-0.0109423	Unique to mCigarette
cg04234016	0.00737488	Overlap with BayesR
cg04246144	8.9591e-05	Unique to mCigarette
cg04313756	-0.0057282	Overlap with BayesR
cg04329146	-0.00146992	Unique to mCigarette
cg04331189	-0.00370023	Unique to mCigarette
cg04337403	-0.00339992	Unique to mCigarette
cg04346672	-0.00208733	Overlap with BayesR
cg04359418	0.000171362	Unique to mCigarette
cg04367503	0.0136202	Overlap with BayesR
cg04392554	2.90605e-05	Overlap with BayesR
cg04403868	-0.00811444	Unique to mCigarette
cg04411044	9.92875e-05	Unique to mCigarette
cg04424621	-0.00051329	Overlap with BayesR
cg04453552	-0.00131978	Unique to mCigarette
cg04508951	-0.00351868	Unique to mCigarette
cg04514392	0.00036532	Unique to mCigarette
cg04516112	0.00426632	Overlap with BayesR
cg04535902	0.0163939	Overlap with BayesR
cg04551776	0.000364942	Unique to mCigarette
cg04597312	-0.000778273	Unique to mCigarette
cg04600297	0.00269621	Overlap with BayesR
cg04636402	0.00269555	Unique to mCigarette
cg04666465	0.000700222	Unique to mCigarette
cg04681879	0.00675819	Overlap with BayesR
cg04686763	0.00416096	Unique to mCigarette
cg04688889	0.000359437	Unique to mCigarette
cg04690793	-0.000520173	Overlap with BayesR
cg04740898	0.00434938	Unique to mCigarette
cg04745771	-0.00122361	Unique to mCigarette
cg04755523	-4.99178e-05	Unique to mCigarette
cg04774033	0.00835783	Unique to mCigarette
cg04798684	0.000398392	Unique to mCigarette
cg04821942	-0.00300241	Unique to mCigarette
cg04875514	-0.00225915	Unique to mCigarette
cg04880052	-0.0010175	Unique to mCigarette
cg04885881	-0.00344258	Overlap with EpiSmokEr
cg04890576	0.0150451	Unique to mCigarette
cg04912273	0.00586222	Unique to mCigarette
cg04939016	0.000524195	Unique to mCigarette
cg05037068	0.000715499	Unique to mCigarette
cg05053979	-0.003744	Unique to mCigarette
cg05075416	0.00103892	Unique to mCigarette
cg05076755	0.00287423	Unique to mCigarette
cg05133205	-0.0050374	Unique to mCigarette
cg05152300	0.00647894	Unique to mCigarette
cg05156137	0.0128658	Overlap with BayesR
cg05204104	-0.0047696	Overlap with BayesR
cg05221370	-0.0080531	Overlap with BayesR
cg05257291	6.39046e-05	Unique to mCigarette
cg05265359	0.00563019	Overlap with BayesR
cg05272587	0.00260389	Unique to mCigarette
cg05302489	0.00496095	Overlap with BayesR
cg05341781	-0.00109513	Unique to mCigarette
cg05350293	-0.00363117	Unique to mCigarette
cg05365685	0.000200619	Unique to mCigarette
cg05389935	-0.000458585	Unique to mCigarette
cg05394800	0.000749571	Unique to mCigarette
cg05418333	-0.00121637	Unique to mCigarette
cg05424060	0.00276322	Unique to mCigarette
cg05446615	-0.00452465	Unique to mCigarette
cg05473018	0.00582165	Unique to mCigarette
cg05476568	0.00541977	Unique to mCigarette
cg05508862	-0.00502822	Unique to mCigarette
cg05514401	0.00347652	Unique to mCigarette
cg05525812	0.0030509	Unique to mCigarette
cg05527337	-0.00464618	Unique to mCigarette
cg05542681	0.00589364	Unique to mCigarette
cg05564831	0.00170972	Unique to mCigarette
cg05575921	-0.295414	Overlap with McCartney et al., BayesR, EpiSmokEr
cg05593667	-0.00294049	Unique to mCigarette
cg05612654	-0.000219602	Unique to mCigarette
cg05616999	0.00364505	Unique to mCigarette
cg05668853	-0.000291908	Unique to mCigarette
cg05682333	0.0208647	Overlap with BayesR
cg05702747	0.000508821	Unique to mCigarette
cg05713794	0.00516055	Unique to mCigarette
cg05783384	-0.00412162	Overlap with McCartney et al.
cg05815275	0.000793826	Unique to mCigarette
cg05824973	0.00634899	Unique to mCigarette
cg05840541	0.000928896	Overlap with BayesR
cg05844832	-0.000962835	Unique to mCigarette
cg05845217	-0.0137702	Unique to mCigarette
cg05862885	0.00316948	Unique to mCigarette
cg05869491	0.00160028	Unique to mCigarette
cg05889171	-0.000912239	Unique to mCigarette
cg05933510	-0.00235077	Overlap with BayesR
cg05938624	0.00714342	Unique to mCigarette
cg05941108	0.0014465	Unique to mCigarette
cg05962511	0.00252803	Overlap with BayesR
cg05987787	0.00701183	Unique to mCigarette
cg06005844	0.00136352	Unique to mCigarette
cg06007201	-0.00882098	Unique to mCigarette
cg06085743	0.00209321	Overlap with BayesR
cg06135480	0.00278946	Unique to mCigarette
cg06146665	0.00456175	Overlap with BayesR
cg06159484	0.00281461	Unique to mCigarette
cg06197751	-0.00969613	Unique to mCigarette
cg06206626	0.0080877	Unique to mCigarette
cg06235438	-0.0376777	Overlap with BayesR
cg06245229	-0.00780821	Unique to mCigarette
cg06264984	0.0121113	Unique to mCigarette
cg06270615	-0.00141526	Unique to mCigarette
cg06287775	-0.00223171	Unique to mCigarette
cg06293169	0.000541738	Unique to mCigarette
cg06329574	0.000126068	Unique to mCigarette
cg06358322	-0.00106385	Unique to mCigarette
cg06360427	0.0034893	Unique to mCigarette
cg06394460	-0.00165951	Unique to mCigarette
cg06400428	0.00963693	Overlap with BayesR
cg06413398	0.000208155	Unique to mCigarette
cg06435765	0.00140923	Unique to mCigarette
cg06505619	0.00183523	Unique to mCigarette
cg06560955	-0.00284003	Unique to mCigarette
cg06589051	0.000808551	Unique to mCigarette
cg06610125	0.00296413	Unique to mCigarette
cg06640763	0.000280239	Unique to mCigarette
cg06644428	-0.193478	Overlap with McCartney et al., BayesR, EpiSmokEr
cg06659727	2.60058e-05	Overlap with BayesR
cg06670599	0.00295881	Unique to mCigarette
cg06683078	2.63785e-05	Overlap with BayesR
cg06688763	-0.0024661	Unique to mCigarette
cg06769994	-0.0059158	Unique to mCigarette
cg06803614	0.000187565	Unique to mCigarette
cg06804823	-0.00320486	Unique to mCigarette
cg06853416	-0.00149563	Unique to mCigarette
cg06872036	-0.0040512	Unique to mCigarette
cg06898830	9.23277e-05	Unique to mCigarette
cg06899522	0.0100475	Unique to mCigarette
cg06922635	-0.00465338	Unique to mCigarette
cg06946797	-0.00679941	Unique to mCigarette
cg06965409	-7.56301e-06	Unique to mCigarette
cg06965839	0.00179123	Unique to mCigarette
cg06972908	-0.0055058	Overlap with BayesR
cg06974428	-0.00233547	Overlap with BayesR
cg06992846	0.000710514	Unique to mCigarette
cg07013734	0.00144446	Unique to mCigarette
cg07069636	0.000686507	Unique to mCigarette
cg07090074	-0.000504461	Unique to mCigarette
cg07164388	0.00480797	Unique to mCigarette
cg07193553	0.00148537	Unique to mCigarette
cg07249224	8.52146e-05	Unique to mCigarette
cg07250758	-0.0010647	Unique to mCigarette
cg07251887	-0.0245328	Overlap with BayesR, EpiSmokEr
cg07264586	0.00144719	Unique to mCigarette
cg07266910	-0.004513	Overlap with McCartney et al.
cg07274307	0.004904	Unique to mCigarette
cg07338658	0.000119886	Unique to mCigarette
cg07339236	-0.0024202	Overlap with BayesR, EpiSmokEr
cg07342322	-0.00243165	Unique to mCigarette
cg07362537	-0.000725498	Unique to mCigarette
cg07363676	-0.00460447	Overlap with BayesR
cg07381806	-0.00094006	Overlap with EpiSmokEr
cg07402639	-0.00324895	Unique to mCigarette
cg07465344	0.00102362	Unique to mCigarette
cg07465627	0.00359733	Overlap with EpiSmokEr
cg07465899	-0.00105664	Unique to mCigarette
cg07470570	0.00319137	Unique to mCigarette
cg07470694	-0.000447195	Unique to mCigarette
cg07478641	0.00435249	Unique to mCigarette
cg07520810	-0.00010627	Unique to mCigarette
cg07546078	-0.00261585	Unique to mCigarette
cg07576135	-0.00152046	Unique to mCigarette
cg07637516	-0.000481398	Unique to mCigarette
cg07654588	0.000997899	Overlap with BayesR
cg07702888	0.00177608	Overlap with BayesR
cg07730673	-0.00383749	Unique to mCigarette
cg07791160	0.00484764	Unique to mCigarette
cg07802362	0.00270685	Unique to mCigarette
cg07816074	0.00372186	Unique to mCigarette
cg07860918	0.00410411	Unique to mCigarette
cg07869830	0.000989494	Unique to mCigarette
cg07912689	-0.00358941	Unique to mCigarette
cg07964975	0.0020049	Overlap with BayesR
cg07986378	-0.0145514	Overlap with BayesR
cg08038054	0.0392194	Overlap with McCartney et al., BayesR
cg08075452	-0.00221538	Unique to mCigarette
cg08123444	0.00411512	Overlap with BayesR
cg08124030	0.00613552	Unique to mCigarette
cg08130275	-0.000441045	Unique to mCigarette
cg08165487	-0.000626854	Unique to mCigarette
cg08166362	-0.0066409	Overlap with BayesR
cg08178063	-0.00405824	Unique to mCigarette
cg08186341	-0.00241791	Unique to mCigarette
cg08189186	-0.00285894	Overlap with McCartney et al.
cg08200625	0.00862326	Unique to mCigarette
cg08200851	0.0032916	Unique to mCigarette
cg08203715	-0.00399971	Unique to mCigarette
cg08240539	0.0041993	Unique to mCigarette
cg08244750	-0.00515313	Unique to mCigarette
cg08248751	-0.000262236	Unique to mCigarette
cg08250921	-0.00692318	Unique to mCigarette
cg08255481	-0.000329783	Overlap with BayesR
cg08309251	-0.000195163	Overlap with BayesR
cg08314603	0.00447875	Unique to mCigarette
cg08330950	-0.000762558	Unique to mCigarette
cg08343101	-0.00107745	Overlap with BayesR
cg08370787	0.00248125	Overlap with BayesR
cg08441803	-0.00218978	Unique to mCigarette
cg08472795	0.00845668	Unique to mCigarette
cg08490349	-0.000244375	Unique to mCigarette
cg08504583	-0.00466105	Unique to mCigarette
cg08537367	-0.00497149	Overlap with BayesR
cg08545213	-0.000326216	Unique to mCigarette
cg08549806	-0.00612974	Unique to mCigarette
cg08549810	-0.00656236	Unique to mCigarette
cg08580268	-0.00468067	Unique to mCigarette
cg08592890	0.00079707	Unique to mCigarette
cg08597761	0.00184479	Overlap with BayesR
cg08604596	-0.002072	Unique to mCigarette
cg08712631	-0.00136914	Unique to mCigarette
cg08730778	-0.00206792	Unique to mCigarette
cg08761324	0.00643368	Unique to mCigarette
cg08766149	0.00593686	Unique to mCigarette
cg08840017	-0.00581508	Unique to mCigarette
cg08845333	0.0020896	Unique to mCigarette
cg08848462	0.00262827	Unique to mCigarette
cg08867399	-0.000434266	Unique to mCigarette
cg08922729	-0.00583313	Unique to mCigarette
cg08928189	-2.52909e-06	Unique to mCigarette
cg08928675	-0.00716573	Unique to mCigarette
cg08932654	0.00382661	Unique to mCigarette
cg08962798	0.000123255	Unique to mCigarette
cg08967456	-0.0017348	Unique to mCigarette
cg08971667	-0.00802656	Unique to mCigarette
cg09010156	0.00110744	Unique to mCigarette
cg09012125	4.44624e-05	Unique to mCigarette
cg09026994	-0.00168653	Unique to mCigarette
cg09071762	-0.00340067	Unique to mCigarette
cg09119776	0.00299628	Unique to mCigarette
cg09172850	-0.00116148	Unique to mCigarette
cg09205083	-0.000129073	Overlap with BayesR
cg09229912	0.00453689	Unique to mCigarette
cg09235583	-0.00112212	Unique to mCigarette
cg09255473	-0.0029252	Unique to mCigarette
cg09256832	0.00932712	Overlap with BayesR
cg09259409	0.00452381	Unique to mCigarette
cg09269866	0.00163566	Unique to mCigarette
cg09333580	-0.00289577	Overlap with BayesR
cg09338136	-0.00795897	Overlap with BayesR
cg09350536	0.00243435	Unique to mCigarette
cg09373227	-0.00550668	Unique to mCigarette
cg09427944	0.00471632	Unique to mCigarette
cg09462576	-0.000404924	Unique to mCigarette
cg09540102	0.000378169	Unique to mCigarette
cg09557991	0.000382299	Unique to mCigarette
cg09623400	0.00752321	Unique to mCigarette
cg09644153	0.00102497	Overlap with BayesR
cg09657982	0.00358383	Unique to mCigarette
cg09688546	0.00213594	Unique to mCigarette
cg09772299	0.00688637	Unique to mCigarette
cg09776718	0.00334449	Overlap with McCartney et al.
cg09778958	-0.00170022	Unique to mCigarette
cg09796170	-0.00879245	Unique to mCigarette
cg09799873	-0.00486198	Unique to mCigarette
cg09837977	-0.0326611	Unique to mCigarette
cg09852209	-0.000872596	Unique to mCigarette
cg09874659	-0.00131386	Overlap with BayesR
cg09904140	0.00118421	Unique to mCigarette
cg09918091	-0.00865702	Overlap with BayesR
cg09918674	-0.000281059	Unique to mCigarette
cg10012530	-0.00838294	Overlap with BayesR
cg10022914	0.00526062	Unique to mCigarette
cg10077326	0.00357474	Unique to mCigarette
cg10089865	-0.000795903	Unique to mCigarette
cg10106284	-0.00140331	Unique to mCigarette
cg10109215	0.0025252	Unique to mCigarette
cg10112017	0.00925082	Unique to mCigarette
cg10164390	-0.000980644	Unique to mCigarette
cg10187713	0.000190363	Unique to mCigarette
cg10190813	-0.00723858	Unique to mCigarette
cg10253967	0.00422486	Overlap with BayesR
cg10292430	-0.00299561	Unique to mCigarette
cg10313410	0.0163651	Unique to mCigarette
cg10416861	0.00152715	Unique to mCigarette
cg10426893	-0.00135483	Unique to mCigarette
cg10444758	-0.000537271	Unique to mCigarette
cg10459087	-0.00311929	Unique to mCigarette
cg10479082	0.00292271	Unique to mCigarette
cg10493055	-0.00414881	Unique to mCigarette
cg10510742	0.00013049	Unique to mCigarette
cg10510796	-0.000256533	Unique to mCigarette
cg10527285	-0.00328682	Unique to mCigarette
cg10532310	-0.00479294	Unique to mCigarette
cg10546626	-0.00125392	Unique to mCigarette
cg10592478	-0.00176869	Overlap with McCartney et al.
cg10637688	-0.00181662	Overlap with BayesR
cg10646402	0.00225411	Unique to mCigarette
cg10672416	-0.00776593	Unique to mCigarette
cg10672726	-0.00568684	Unique to mCigarette
cg10688297	-0.00685024	Overlap with BayesR
cg10689438	-0.00191167	Unique to mCigarette
cg10720997	0.00645271	Overlap with BayesR
cg10740660	-0.00199272	Unique to mCigarette
cg10750182	0.00431963	Unique to mCigarette
cg10768063	-0.00336671	Unique to mCigarette
cg10798225	-0.00256985	Unique to mCigarette
cg10810847	5.64334e-05	Unique to mCigarette
cg10824972	-0.00312626	Unique to mCigarette
cg10888348	-0.000128145	Unique to mCigarette
cg10894991	-0.000391169	Overlap with BayesR
cg10986043	0.00288412	Unique to mCigarette
cg10991475	-0.00343257	Unique to mCigarette
cg10996589	0.00293603	Unique to mCigarette
cg11003009	0.00146801	Unique to mCigarette
cg11015424	-0.00164351	Unique to mCigarette
cg11073255	0.000794744	Unique to mCigarette
cg11142617	0.00017899	Unique to mCigarette
cg11197630	0.00380259	Unique to mCigarette
cg11205981	-0.000790786	Unique to mCigarette
cg11207515	0.0481801	Overlap with McCartney et al., BayesR, EpiSmokEr
cg11217654	-0.00402814	Unique to mCigarette
cg11299477	0.00138204	Unique to mCigarette
cg11335411	-7.59466e-05	Overlap with BayesR
cg11385013	-0.00613719	Unique to mCigarette
cg11422846	-0.00249497	Overlap with BayesR
cg11429111	-0.00106765	Unique to mCigarette
cg11430077	-0.00307922	Unique to mCigarette
cg11435167	-3.01882e-05	Unique to mCigarette
cg11436113	-0.00394401	Unique to mCigarette
cg11445634	0.000783537	Unique to mCigarette
cg11530693	0.000318581	Unique to mCigarette
cg11556164	-0.0148257	Overlap with BayesR
cg11580493	0.00464214	Overlap with BayesR
cg11660018	-0.00678481	Overlap with BayesR, EpiSmokEr
cg11662745	0.000466371	Unique to mCigarette
cg11679455	0.00248024	Unique to mCigarette
cg11808699	-0.00972161	Unique to mCigarette
cg11827453	0.00133917	Unique to mCigarette
cg11833938	-0.0016031	Unique to mCigarette
cg11834473	0.00108518	Unique to mCigarette
cg11838299	0.00458865	Unique to mCigarette
cg11846174	-0.00406787	Unique to mCigarette
cg11850549	0.00556512	Unique to mCigarette
cg11858226	0.00228663	Unique to mCigarette
cg11880010	-0.00445783	Unique to mCigarette
cg11882607	0.00260872	Unique to mCigarette
cg11886358	0.00218907	Unique to mCigarette
cg11902777	-0.00399439	Overlap with BayesR, EpiSmokEr
cg11906444	0.00691594	Unique to mCigarette
cg11913951	-0.00481807	Overlap with BayesR
cg11942603	0.00138391	Overlap with BayesR
cg11946666	-0.00641685	Overlap with BayesR
cg11961495	-0.000566338	Unique to mCigarette
cg11978634	0.008879	Unique to mCigarette
cg12036924	-0.00565775	Unique to mCigarette
cg12046793	0.00127285	Unique to mCigarette
cg12065779	0.00212034	Unique to mCigarette
cg12073833	0.000958616	Unique to mCigarette
cg12093976	0.00113996	Unique to mCigarette
cg12095353	-0.00746354	Unique to mCigarette
cg12131419	0.0013375	Unique to mCigarette
cg12165685	-0.00475299	Unique to mCigarette
cg12212103	0.00484099	Unique to mCigarette
cg12214451	0.00135433	Unique to mCigarette
cg12244325	-0.00351443	Unique to mCigarette
cg12279125	-0.000662501	Unique to mCigarette
cg12281620	0.00102776	Unique to mCigarette
cg12365396	-0.00231348	Unique to mCigarette
cg12420683	-0.00219395	Overlap with BayesR
cg12462720	0.0155677	Overlap with BayesR
cg12495283	0.00325643	Unique to mCigarette
cg12514933	0.00222086	Unique to mCigarette
cg12528056	0.00322813	Unique to mCigarette
cg12619347	0.00629985	Unique to mCigarette
cg12642289	-5.86366e-05	Unique to mCigarette
cg12690127	0.00244782	Unique to mCigarette
cg12777730	0.00411886	Unique to mCigarette
cg12778775	0.000114624	Overlap with BayesR
cg12814335	0.000133485	Unique to mCigarette
cg12817782	0.00216632	Unique to mCigarette
cg12828018	0.00129202	Unique to mCigarette
cg12864568	-0.00100492	Unique to mCigarette
cg12864721	0.00164127	Unique to mCigarette
cg12899747	0.0104912	Overlap with BayesR
cg13001142	0.00590355	Unique to mCigarette
cg13007784	-0.000759892	Unique to mCigarette
cg13010299	-0.00213596	Unique to mCigarette
cg13026730	0.0026385	Unique to mCigarette
cg13038618	0.00822792	Overlap with EpiSmokEr
cg13039251	0.00582944	Overlap with EpiSmokEr
cg13075942	-0.00870588	Unique to mCigarette
cg13091702	-0.00211523	Unique to mCigarette
cg13095450	0.00207468	Overlap with BayesR
cg13105234	0.000474277	Unique to mCigarette
cg13123009	0.00629003	Unique to mCigarette
cg13132182	0.000295994	Unique to mCigarette
cg13151425	0.00470202	Unique to mCigarette
cg13169221	-0.00188709	Unique to mCigarette
cg13193840	-0.0473496	Overlap with BayesR, EpiSmokEr
cg13197521	0.00515904	Unique to mCigarette
cg13199963	0.00833938	Unique to mCigarette
cg13227481	0.000773537	Unique to mCigarette
cg13247990	-0.00670191	Unique to mCigarette
cg13251181	-0.00464429	Unique to mCigarette
cg13300273	-0.0194159	Overlap with BayesR
cg13307782	-0.00323113	Unique to mCigarette
cg13322131	0.00151774	Unique to mCigarette
cg13378013	0.00116588	Unique to mCigarette
cg13380109	-0.00012234	Unique to mCigarette
cg13399816	0.0014498	Overlap with BayesR
cg13400493	-0.00201128	Unique to mCigarette
cg13418576	0.00602356	Unique to mCigarette
cg13443605	0.00399959	Unique to mCigarette
cg13500059	-0.000432989	Unique to mCigarette
cg13520770	-0.000193029	Unique to mCigarette
cg13521229	0.000652314	Unique to mCigarette
cg13523236	0.000902964	Unique to mCigarette
cg13536265	0.00643546	Unique to mCigarette
cg13537146	-0.00194492	Unique to mCigarette
cg13549638	-0.00222801	Overlap with BayesR
cg13578465	-0.00849515	Overlap with BayesR
cg13582060	-0.00130425	Unique to mCigarette
cg13596235	-0.00360593	Unique to mCigarette
cg13608733	0.00283174	Unique to mCigarette
cg13612317	0.00262351	Unique to mCigarette
cg13617561	0.00138692	Unique to mCigarette
cg13620499	0.000647393	Unique to mCigarette
cg13622355	0.00556778	Overlap with BayesR
cg13624385	-0.00366313	Unique to mCigarette
cg13631094	-0.00607832	Unique to mCigarette
cg13641903	0.00571774	Unique to mCigarette
cg13650974	-0.00105043	Unique to mCigarette
cg13660719	-0.000965519	Unique to mCigarette
cg13668339	-3.71529e-05	Unique to mCigarette
cg13680337	0.000202299	Overlap with BayesR
cg13691961	0.000468433	Unique to mCigarette
cg13759905	-0.00392922	Unique to mCigarette
cg13782301	0.00284362	Overlap with BayesR
cg13784312	-0.00652718	Unique to mCigarette
cg13808012	-0.00389669	Unique to mCigarette
cg13824500	0.00782172	Unique to mCigarette
cg13855924	-0.00054889	Unique to mCigarette
cg13891765	0.00136465	Unique to mCigarette
cg13904006	-0.00103149	Unique to mCigarette
cg13909076	-0.000187308	Unique to mCigarette
cg13910594	-0.00218633	Unique to mCigarette
cg13920435	-0.00293415	Unique to mCigarette
cg13937905	-0.0149083	Overlap with McCartney et al., BayesR
cg13946956	0.0067329	Unique to mCigarette
cg13956645	-0.00224979	Unique to mCigarette
cg13983063	0.00781741	Unique to mCigarette
cg13985198	-0.0029933	Unique to mCigarette
cg14009440	0.00342474	Unique to mCigarette
cg14023239	-0.000679298	Overlap with BayesR
cg14026109	-0.00306478	Unique to mCigarette
cg14026113	-0.000243316	Unique to mCigarette
cg14032964	-0.00202775	Overlap with BayesR
cg14042132	0.00108012	Unique to mCigarette
cg14044707	-0.00314773	Unique to mCigarette
cg14055193	0.00203018	Unique to mCigarette
cg14074486	0.00467901	Unique to mCigarette
cg14123992	-0.000148667	Unique to mCigarette
cg14127188	0.0106957	Overlap with BayesR
cg14174221	-7.38038e-05	Unique to mCigarette
cg14176339	0.000960708	Unique to mCigarette
cg14179389	-0.00319097	Unique to mCigarette
cg14183865	-0.00483546	Unique to mCigarette
cg14212748	-0.00171791	Unique to mCigarette
cg14220251	-0.00212609	Unique to mCigarette
cg14235273	0.00326978	Overlap with BayesR
cg14264316	-0.00742934	Unique to mCigarette
cg14294910	-0.00226233	Overlap with BayesR
cg14320530	-0.00196027	Unique to mCigarette
cg14330585	0.00142913	Unique to mCigarette
cg14371731	0.0414419	Overlap with BayesR
cg14416352	0.000737269	Unique to mCigarette
cg14425733	0.00752726	Overlap with BayesR
cg14466759	-0.00117981	Unique to mCigarette
cg14478797	0.000672676	Unique to mCigarette
cg14495953	0.00957686	Unique to mCigarette
cg14507891	-0.000586669	Unique to mCigarette
cg14526039	0.000170368	Unique to mCigarette
cg14526671	-0.000820203	Unique to mCigarette
cg14529474	0.000151833	Unique to mCigarette
cg14531663	0.00344607	Unique to mCigarette
cg14539658	0.0171848	Overlap with BayesR
cg14563260	0.00665923	Unique to mCigarette
cg14595683	-0.00319766	Unique to mCigarette
cg14630933	0.00133832	Unique to mCigarette
cg14639163	0.00159088	Overlap with BayesR
cg14661139	0.000419756	Unique to mCigarette
cg14665523	-0.00294059	Unique to mCigarette
cg14681511	-0.0104326	Unique to mCigarette
cg14702960	-0.00084886	Overlap with BayesR
cg14714391	0.00122319	Unique to mCigarette
cg14717906	-0.00922861	Overlap with BayesR
cg14753356	-0.0518074	Overlap with BayesR, EpiSmokEr
cg14759549	-0.000418779	Unique to mCigarette
cg14777903	0.00103784	Unique to mCigarette
cg14782678	0.000953746	Overlap with BayesR
cg14796708	-0.00130826	Unique to mCigarette
cg14829814	0.0127325	Overlap with BayesR
cg14846965	0.000971924	Unique to mCigarette
cg14859460	0.000860866	Unique to mCigarette
cg14897238	-0.00301886	Unique to mCigarette
cg14920061	0.00179067	Unique to mCigarette
cg14930335	0.000153177	Unique to mCigarette
cg14959707	-4.09351e-05	Unique to mCigarette
cg15022400	-0.000752669	Overlap with BayesR, EpiSmokEr
cg15029475	-0.000217542	Unique to mCigarette
cg15043720	-0.000792014	Unique to mCigarette
cg15081128	-0.000852848	Unique to mCigarette
cg15090440	0.00334475	Unique to mCigarette
cg15099418	-0.00634914	Overlap with BayesR
cg15132169	-0.000969207	Unique to mCigarette
cg15159987	0.0347765	Overlap with BayesR, EpiSmokEr
cg15336705	-0.00284016	Unique to mCigarette
cg15344854	-0.0023402	Unique to mCigarette
cg15372603	0.00548261	Unique to mCigarette
cg15380744	-0.000187627	Overlap with BayesR
cg15391651	0.00503375	Unique to mCigarette
cg15410835	-0.00731151	Unique to mCigarette
cg15474579	-0.0032406	Overlap with BayesR, EpiSmokEr
cg15483436	-0.00183136	Unique to mCigarette
cg15507334	-0.0179461	Unique to mCigarette
cg15554421	-0.00969634	Overlap with BayesR
cg15570293	0.00273778	Overlap with BayesR
cg15586945	0.00275815	Unique to mCigarette
cg15636519	-0.00815478	Overlap with BayesR
cg15677293	-0.00457185	Unique to mCigarette
cg15693483	0.000136128	Unique to mCigarette
cg15696506	-0.000343175	Unique to mCigarette
cg15702661	0.000680172	Unique to mCigarette
cg15704699	0.00975949	Overlap with BayesR
cg15713707	0.00517916	Unique to mCigarette
cg15715853	-0.0056096	Unique to mCigarette
cg15730857	-0.00981701	Unique to mCigarette
cg15746696	-0.00431614	Unique to mCigarette
cg15806304	-0.0083379	Overlap with BayesR
cg15813090	0.0054605	Overlap with BayesR
cg15815084	-0.00813114	Unique to mCigarette
cg15817635	0.00546686	Overlap with BayesR
cg15881486	0.00331801	Unique to mCigarette
cg15947301	0.00155927	Unique to mCigarette
cg15971656	-0.00355736	Unique to mCigarette
cg15976709	-0.00150425	Unique to mCigarette
cg16013006	0.00171669	Overlap with BayesR
cg16033053	-0.0113084	Overlap with BayesR
cg16043345	-0.000754602	Unique to mCigarette
cg16060369	0.00829483	Unique to mCigarette
cg16110788	-0.00305692	Unique to mCigarette
cg16174301	0.00178738	Unique to mCigarette
cg16204618	0.00170937	Unique to mCigarette
cg16211507	-0.00134719	Unique to mCigarette
cg16214053	-0.00154671	Unique to mCigarette
cg16214653	0.0029617	Unique to mCigarette
cg16301894	0.00144215	Unique to mCigarette
cg16322479	0.0038317	Overlap with BayesR
cg16417374	-0.00289487	Unique to mCigarette
cg16453665	-0.0053439	Unique to mCigarette
cg16457842	0.0118154	Overlap with BayesR
cg16466065	0.00508076	Unique to mCigarette
cg16474118	0.0083204	Overlap with BayesR
cg16479633	-0.00187439	Overlap with BayesR
cg16481280	-0.00348482	Unique to mCigarette
cg16489192	-0.000443087	Unique to mCigarette
cg16513459	0.00574115	Unique to mCigarette
cg16514214	-0.00513733	Overlap with BayesR
cg16519923	-0.00347867	Overlap with BayesR
cg16547579	-0.0142442	Overlap with BayesR
cg16548201	0.00250308	Unique to mCigarette
cg16551670	0.00375369	Unique to mCigarette
cg16554099	0.00582561	Unique to mCigarette
cg16575291	-0.00137523	Unique to mCigarette
cg16594958	-0.00129198	Unique to mCigarette
cg16606731	0.00171126	Unique to mCigarette
cg16622061	-9.52912e-06	Unique to mCigarette
cg16646726	-0.000332074	Unique to mCigarette
cg16718162	0.0025688	Unique to mCigarette
cg16779839	0.00519427	Overlap with BayesR
cg16810343	0.00446019	Unique to mCigarette
cg16822666	-6.76601e-05	Unique to mCigarette
cg16829924	-0.00889347	Overlap with BayesR
cg16837557	-0.0066038	Unique to mCigarette
cg16880946	0.00192444	Overlap with BayesR
cg16902087	0.00241709	Overlap with BayesR
cg16906964	-0.00136075	Unique to mCigarette
cg16944941	-0.00092896	Unique to mCigarette
cg17022548	-0.004445	Unique to mCigarette
cg17025683	-0.00203736	Unique to mCigarette
cg17052170	0.0084754	Unique to mCigarette
cg17076667	-0.0024603	Unique to mCigarette
cg17077610	0.00694195	Unique to mCigarette
cg17111087	-0.00393076	Unique to mCigarette
cg17144149	0.00154177	Unique to mCigarette
cg17155018	0.00126233	Unique to mCigarette
cg17174275	-4.7317e-05	Unique to mCigarette
cg17194270	0.000352601	Unique to mCigarette
cg17221143	0.00163828	Unique to mCigarette
cg17265358	-0.000228092	Unique to mCigarette
cg17274064	-0.000440831	Unique to mCigarette
cg17287155	-0.0129162	Overlap with McCartney et al., BayesR
cg17288560	0.00396423	Unique to mCigarette
cg17311469	0.00206273	Unique to mCigarette
cg17333042	0.00205718	Unique to mCigarette
cg17359265	-0.000916982	Unique to mCigarette
cg17372101	-0.00190153	Overlap with BayesR, EpiSmokEr
cg17372758	-0.00154638	Overlap with McCartney et al.
cg17425818	-0.000621516	Unique to mCigarette
cg17454592	0.00303278	Unique to mCigarette
cg17461600	-0.00138591	Unique to mCigarette
cg17465631	0.00599867	Unique to mCigarette
cg17510133	-0.000541154	Unique to mCigarette
cg17560136	0.00585806	Unique to mCigarette
cg17580045	-0.00217047	Unique to mCigarette
cg17586094	0.00159941	Unique to mCigarette
cg17594860	-0.00251864	Unique to mCigarette
cg17604312	-0.0089512	Unique to mCigarette
cg17635080	-0.0035509	Overlap with BayesR
cg17781958	-0.00176867	Unique to mCigarette
cg17808882	0.00459876	Unique to mCigarette
cg17815049	-0.00136124	Unique to mCigarette
cg17850498	-0.000170185	Unique to mCigarette
cg17855101	-0.00243153	Unique to mCigarette
cg17877600	-0.00155503	Unique to mCigarette
cg17890233	-0.00336475	Unique to mCigarette
cg17891505	0.00260643	Overlap with BayesR
cg17893934	0.00127405	Unique to mCigarette
cg17901382	0.00228465	Unique to mCigarette
cg17906332	-0.00294872	Unique to mCigarette
cg17942053	5.13132e-05	Unique to mCigarette
cg17974247	0.000182779	Unique to mCigarette
cg17983064	-0.00360862	Unique to mCigarette
cg17986992	0.00758541	Unique to mCigarette
cg18047662	0.00233301	Unique to mCigarette
cg18055007	-0.00423414	Unique to mCigarette
cg18061395	-0.000963445	Unique to mCigarette
cg18081104	0.0071444	Unique to mCigarette
cg18092474	-0.0048526	Overlap with BayesR
cg18095041	-0.00119673	Unique to mCigarette
cg18136963	-0.00125348	Overlap with BayesR
cg18137450	-0.000263392	Unique to mCigarette
cg18146737	0.00689	Overlap with BayesR, EpiSmokEr
cg18167715	-0.00206033	Unique to mCigarette
cg18168672	0.00337559	Overlap with BayesR
cg18201671	-0.00102753	Unique to mCigarette
cg18241780	-0.0104588	Unique to mCigarette
cg18249535	0.00155266	Unique to mCigarette
cg18270113	0.00385387	Overlap with BayesR
cg18274559	0.00338029	Unique to mCigarette
cg18324467	-0.00339658	Unique to mCigarette
cg18369034	-0.00297593	Unique to mCigarette
cg18390683	0.00437891	Unique to mCigarette
cg18447299	0.00134199	Unique to mCigarette
cg18451484	9.04372e-05	Unique to mCigarette
cg18568570	-0.00533087	Overlap with BayesR
cg18571531	-0.00135588	Unique to mCigarette
cg18582010	0.00536058	Unique to mCigarette
cg18655918	-0.00479108	Overlap with BayesR
cg18677871	-0.00623433	Overlap with BayesR
cg18701970	0.0034032	Unique to mCigarette
cg18704527	0.0102571	Overlap with BayesR
cg18754985	-0.0293804	Overlap with McCartney et al., BayesR
cg18785742	-0.00060736	Unique to mCigarette
cg18806997	-0.00406867	Unique to mCigarette
cg18826598	-0.00157573	Unique to mCigarette
cg18900812	-0.0177643	Unique to mCigarette
cg18919106	0.00161918	Unique to mCigarette
cg18924562	-0.000259937	Unique to mCigarette
cg18956562	0.00596249	Overlap with BayesR
cg18992688	-0.0146124	Unique to mCigarette
cg19032532	-0.00255987	Unique to mCigarette
cg19089201	-0.000209833	Overlap with EpiSmokEr
cg19089328	-0.00047701	Unique to mCigarette
cg19157034	-0.000205211	Unique to mCigarette
cg19159011	-0.000321055	Unique to mCigarette
cg19184160	-0.0123445	Unique to mCigarette
cg19197419	-0.000946687	Overlap with BayesR
cg19254163	-0.0125046	Overlap with BayesR, EpiSmokEr
cg19255783	0.00347987	Overlap with BayesR
cg19268652	0.00550679	Unique to mCigarette
cg19297232	-0.00105438	Unique to mCigarette
cg19337279	0.00306575	Unique to mCigarette
cg19344626	-0.00519393	Unique to mCigarette
cg19379178	-0.00731642	Overlap with BayesR
cg19404444	-0.00433456	Overlap with BayesR
cg19406182	0.00335533	Unique to mCigarette
cg19414598	0.0038236	Unique to mCigarette
cg19445684	-0.000132602	Unique to mCigarette
cg19478111	-0.00478561	Unique to mCigarette
cg19497517	-0.00298453	Unique to mCigarette
cg19524238	0.00295993	Unique to mCigarette
cg19564512	0.0022468	Unique to mCigarette
cg19572487	-0.0349502	Overlap with BayesR, EpiSmokEr
cg19576422	-0.00207852	Unique to mCigarette
cg19583819	-0.0132259	Overlap with BayesR
cg19594305	0.000692195	Unique to mCigarette
cg19620333	0.00662434	Unique to mCigarette
cg19655177	-0.00269089	Unique to mCigarette
cg19666256	0.00337354	Unique to mCigarette
cg19683073	0.00524418	Unique to mCigarette
cg19708337	-0.00250606	Overlap with BayesR
cg19727396	-0.012643	Unique to mCigarette
cg19760441	-0.00052799	Unique to mCigarette
cg19786121	-0.000168861	Unique to mCigarette
cg19798735	-0.00700459	Overlap with BayesR
cg19816811	0.000877528	Unique to mCigarette
cg19825856	-0.00292271	Unique to mCigarette
cg19827511	-0.000763534	Unique to mCigarette
cg19859270	-0.0430952	Overlap with McCartney et al., BayesR, EpiSmokEr
cg19931529	0.00113975	Unique to mCigarette
cg19998073	0.00429924	Unique to mCigarette
cg20004910	-0.0127401	Unique to mCigarette
cg20006825	0.00428101	Unique to mCigarette
cg20011983	0.000299363	Unique to mCigarette
cg20015689	0.00444119	Unique to mCigarette
cg20059151	0.000174649	Unique to mCigarette
cg20152539	2.41601e-05	Unique to mCigarette
cg20204415	-0.00143642	Overlap with BayesR
cg20210482	0.00054889	Unique to mCigarette
cg20212877	0.000440717	Unique to mCigarette
cg20244340	-0.000953733	Unique to mCigarette
cg20249566	-0.00291601	Unique to mCigarette
cg20287234	-0.00639555	Overlap with BayesR
cg20308351	-0.000459405	Unique to mCigarette
cg20359994	0.0042364	Overlap with BayesR
cg20375836	0.00763417	Unique to mCigarette
cg20450123	-0.000419007	Overlap with BayesR
cg20459687	0.00243709	Unique to mCigarette
cg20483374	0.000236347	Unique to mCigarette
cg20495009	0.00149867	Overlap with BayesR
cg20531550	-0.000965532	Unique to mCigarette
cg20541344	-0.00201932	Unique to mCigarette
cg20632143	-0.00125058	Unique to mCigarette
cg20642413	0.00626722	Overlap with BayesR
cg20664636	-0.00468007	Unique to mCigarette
cg20682981	0.00818001	Unique to mCigarette
cg20713092	0.00324131	Unique to mCigarette
cg20823695	-0.00082132	Unique to mCigarette
cg20848441	0.00127902	Unique to mCigarette
cg20872937	-0.00533029	Overlap with BayesR
cg20977024	-0.0015113	Unique to mCigarette
cg20996314	0.00246689	Unique to mCigarette
cg21060085	0.00228792	Unique to mCigarette
cg21097733	0.000536561	Unique to mCigarette
cg21104363	-0.000108169	Unique to mCigarette
cg21109038	0.0129569	Unique to mCigarette
cg21118939	0.00430558	Unique to mCigarette
cg21120249	-0.00489831	Unique to mCigarette
cg21121843	-0.0158846	Overlap with BayesR, EpiSmokEr
cg21144158	0.00441268	Unique to mCigarette
cg21171115	-0.00038593	Unique to mCigarette
cg21186955	0.00407952	Unique to mCigarette
cg21202716	0.00237754	Unique to mCigarette
cg21279603	0.00605155	Overlap with BayesR
cg21320221	-3.52641e-05	Unique to mCigarette
cg21322436	-0.0155318	Overlap with McCartney et al., BayesR, EpiSmokEr
cg21356710	-0.000826265	Unique to mCigarette
cg21380183	-0.00580482	Overlap with BayesR
cg21400170	0.000312138	Unique to mCigarette
cg21400802	-0.00408291	Unique to mCigarette
cg21434376	-0.00157831	Unique to mCigarette
cg21436456	0.00568343	Unique to mCigarette
cg21439763	-0.00144861	Unique to mCigarette
cg21461300	-0.000722433	Unique to mCigarette
cg21467614	-0.00926362	Overlap with BayesR
cg21467935	-0.00160081	Overlap with BayesR
cg21548340	-0.0028276	Unique to mCigarette
cg21566642	-0.111362	Overlap with McCartney et al., BayesR, EpiSmokEr
cg21570209	-0.00637039	Overlap with BayesR
cg21584759	0.0027485	Unique to mCigarette
cg21650243	-0.00412587	Unique to mCigarette
cg21684654	-0.00263093	Unique to mCigarette
cg21690450	-0.000556466	Unique to mCigarette
cg21691065	0.000466435	Unique to mCigarette
cg21714061	-0.00224773	Unique to mCigarette
cg21733098	0.00788331	Unique to mCigarette
cg21750887	-0.00136111	Unique to mCigarette
cg21756476	0.00590907	Overlap with BayesR
cg21766667	0.000476612	Unique to mCigarette
cg21806580	0.000434239	Overlap with BayesR
cg21825792	0.00367916	Unique to mCigarette
cg21828716	-0.00291308	Unique to mCigarette
cg21854952	0.00503282	Unique to mCigarette
cg21855211	-0.00293482	Unique to mCigarette
cg21869046	0.000282656	Unique to mCigarette
cg21878650	0.00267674	Unique to mCigarette
cg21914362	2.85982e-05	Unique to mCigarette
cg21916461	-0.0064444	Overlap with BayesR
cg22032366	0.00181611	Unique to mCigarette
cg22053945	0.00384515	Overlap with BayesR
cg22101141	0.00515939	Unique to mCigarette
cg22103736	-0.00895962	Unique to mCigarette
cg22107533	-0.017245	Overlap with BayesR
cg22109464	0.000696134	Unique to mCigarette
cg22112832	-0.00634951	Unique to mCigarette
cg22138735	0.00149802	Overlap with BayesR
cg22141781	-0.00535245	Unique to mCigarette
cg22163199	-0.000243165	Unique to mCigarette
cg22222644	-0.00271659	Unique to mCigarette
cg22304262	-0.00286272	Unique to mCigarette
cg22353329	0.00379587	Overlap with BayesR
cg22356527	-0.00521545	Unique to mCigarette
cg22392700	0.00161351	Unique to mCigarette
cg22453435	0.00227855	Unique to mCigarette
cg22489957	-0.000263713	Unique to mCigarette
cg22490907	-0.00255393	Unique to mCigarette
cg22519420	-0.00290715	Unique to mCigarette
cg22533317	-0.0023103	Unique to mCigarette
cg22538871	-0.000422241	Unique to mCigarette
cg22549041	-0.0135163	Overlap with BayesR
cg22573696	-5.82609e-05	Unique to mCigarette
cg22595230	0.0014745	Unique to mCigarette
cg22619824	0.00417665	Unique to mCigarette
cg22650271	0.00258724	Unique to mCigarette
cg22653878	-0.00347435	Unique to mCigarette
cg22659676	-0.00365062	Unique to mCigarette
cg22698115	0.0066725	Unique to mCigarette
cg22720428	-0.00498724	Unique to mCigarette
cg22792367	-0.00071802	Unique to mCigarette
cg22821355	0.00355628	Unique to mCigarette
cg22853797	-0.000710534	Unique to mCigarette
cg22868961	0.00123413	Unique to mCigarette
cg22874893	0.0020443	Unique to mCigarette
cg22878489	-0.00361817	Unique to mCigarette
cg22897141	0.00698042	Unique to mCigarette
cg22928954	-0.00147209	Unique to mCigarette
cg22953960	0.0024249	Unique to mCigarette
cg22965943	-0.0037807	Overlap with BayesR
cg23063440	-0.00723431	Unique to mCigarette
cg23079012	0.0337662	Overlap with McCartney et al., BayesR, EpiSmokEr
cg23097139	0.00446613	Unique to mCigarette
cg23124451	-0.00322169	Unique to mCigarette
cg23152216	-0.000427378	Unique to mCigarette
cg23161492	-0.00541591	Overlap with BayesR, EpiSmokEr
cg23267759	0.00525326	Unique to mCigarette
cg23289456	0.00125447	Unique to mCigarette
cg23351584	-0.0280004	Overlap with BayesR
cg23361275	-0.000332415	Unique to mCigarette
cg23445341	-0.00192382	Overlap with BayesR
cg23480021	0.0284601	Overlap with EpiSmokEr
cg23525596	-0.00562493	Unique to mCigarette
cg23541422	-0.00340866	Unique to mCigarette
cg23545458	-0.00352012	Unique to mCigarette
cg23551720	0.0105318	Overlap with BayesR
cg23556574	-0.00158445	Unique to mCigarette
cg23561934	-0.00093176	Unique to mCigarette
cg23606421	-0.00271997	Unique to mCigarette
cg23644624	0.000521063	Overlap with BayesR
cg23672811	1.7419e-07	Unique to mCigarette
cg23674358	0.00260038	Unique to mCigarette
cg23681440	-0.00718527	Overlap with EpiSmokEr
cg23683674	0.00778845	Unique to mCigarette
cg23695990	0.00428685	Unique to mCigarette
cg23731742	0.00578573	Unique to mCigarette
cg23740758	0.000399154	Unique to mCigarette
cg23744638	0.00124672	Unique to mCigarette
cg23771366	-0.00782552	Overlap with BayesR, EpiSmokEr
cg23805594	0.00889159	Unique to mCigarette
cg23831876	-0.00727497	Unique to mCigarette
cg23845009	0.00545141	Unique to mCigarette
cg23878564	0.0148328	Overlap with BayesR
cg23884241	-0.0025921	Unique to mCigarette
cg23913941	7.8766e-05	Unique to mCigarette
cg23913963	-0.00539077	Unique to mCigarette
cg23998635	0.00366367	Unique to mCigarette
cg24003508	0.009073	Unique to mCigarette
cg24005169	-0.000450194	Unique to mCigarette
cg24067803	-0.000308298	Unique to mCigarette
cg24091104	-0.0025156	Unique to mCigarette
cg24134897	0.00277683	Overlap with BayesR
cg24167037	0.000899318	Unique to mCigarette
cg24195359	0.00106646	Overlap with BayesR
cg24203758	0.00104191	Unique to mCigarette
cg24287110	0.00623573	Overlap with BayesR
cg24319902	0.000370425	Unique to mCigarette
cg24350475	0.0092341	Unique to mCigarette
cg24352349	0.00176406	Unique to mCigarette
cg24375399	-0.00444414	Unique to mCigarette
cg24385652	0.00129886	Unique to mCigarette
cg24441324	0.00383072	Unique to mCigarette
cg24452821	0.005731	Overlap with BayesR
cg24466377	0.00108284	Unique to mCigarette
cg24475171	-6.0845e-05	Unique to mCigarette
cg24490133	-0.00156475	Unique to mCigarette
cg24565274	0.00471091	Unique to mCigarette
cg24590708	0.00228028	Overlap with BayesR
cg24591105	-0.000950397	Unique to mCigarette
cg24592500	-0.00106144	Unique to mCigarette
cg24593832	0.000132074	Unique to mCigarette
cg24608218	-0.00630336	Unique to mCigarette
cg24610790	-0.00441986	Unique to mCigarette
cg24647428	0.00896625	Overlap with BayesR
cg24670151	0.00187265	Overlap with BayesR
cg24670552	0.00185366	Unique to mCigarette
cg24688690	0.00655973	Overlap with BayesR
cg24707889	-0.00118913	Unique to mCigarette
cg24719910	0.000540826	Unique to mCigarette
cg24727290	-4.61396e-05	Unique to mCigarette
cg24728949	-5.83377e-05	Unique to mCigarette
cg24735226	0.00208578	Unique to mCigarette
cg24741609	0.00103275	Overlap with BayesR
cg24741744	0.00215098	Unique to mCigarette
cg24766030	0.00038824	Unique to mCigarette
cg24819471	-0.000858511	Unique to mCigarette
cg24830664	-0.00473117	Overlap with BayesR
cg24838345	0.0184601	Unique to mCigarette
cg24838825	0.00301576	Unique to mCigarette
cg24842760	0.00420667	Unique to mCigarette
cg24851181	0.00358413	Unique to mCigarette
cg24851859	-0.00501279	Overlap with BayesR
cg24859722	-0.000192755	Unique to mCigarette
cg24868015	0.00407907	Unique to mCigarette
cg24891125	-0.0033899	Unique to mCigarette
cg24892069	-0.00654488	Unique to mCigarette
cg24906410	-0.00177837	Unique to mCigarette
cg24930218	-0.00134204	Unique to mCigarette
cg24942747	0.00169104	Unique to mCigarette
cg25011395	-0.00293462	Unique to mCigarette
cg25013095	-0.00639639	Overlap with McCartney et al.
cg25033990	0.000391049	Unique to mCigarette
cg25061610	0.0101346	Unique to mCigarette
cg25064395	-0.00357032	Unique to mCigarette
cg25095951	-0.00192427	Unique to mCigarette
cg25097946	0.00696276	Overlap with BayesR
cg25103895	0.00727893	Overlap with BayesR
cg25163651	-0.00404768	Unique to mCigarette
cg25189904	-0.0297742	Overlap with BayesR, EpiSmokEr
cg25198941	-0.00166184	Unique to mCigarette
cg25203031	0.000787912	Overlap with BayesR
cg25252598	-0.00420009	Overlap with BayesR
cg25260543	3.42793e-05	Unique to mCigarette
cg25269247	-0.00367499	Unique to mCigarette
cg25293806	-0.0124277	Overlap with BayesR
cg25311963	0.0015297	Unique to mCigarette
cg25316484	0.00342591	Unique to mCigarette
cg25323057	0.00442322	Unique to mCigarette
cg25332357	0.000567123	Unique to mCigarette
cg25347941	0.002025	Unique to mCigarette
cg25397945	-0.00206508	Unique to mCigarette
cg25405787	-0.000201848	Unique to mCigarette
cg25420839	0.00226988	Unique to mCigarette
cg25421530	0.00356224	Overlap with EpiSmokEr
cg25422405	0.00249759	Unique to mCigarette
cg25435917	0.00119088	Unique to mCigarette
cg25458175	-0.00285683	Unique to mCigarette
cg25464787	-0.000629851	Unique to mCigarette
cg25553916	0.00196296	Unique to mCigarette
cg25611057	-0.00542284	Unique to mCigarette
cg25636933	0.0011031	Unique to mCigarette
cg25640892	0.00221723	Unique to mCigarette
cg25646708	0.00213147	Overlap with BayesR
cg25648203	0.0898311	Overlap with BayesR, EpiSmokEr
cg25677261	0.000420087	Unique to mCigarette
cg25691553	-0.00155057	Overlap with BayesR
cg25709824	0.00462499	Unique to mCigarette
cg25735648	-0.00956561	Unique to mCigarette
cg25745937	-0.00419811	Unique to mCigarette
cg25748521	-0.00333452	Overlap with BayesR
cg25803977	-0.0045656	Unique to mCigarette
cg25850808	0.00182184	Unique to mCigarette
cg25916044	0.00219094	Unique to mCigarette
cg25921609	-0.00058471	Overlap with BayesR
cg25928579	0.00539567	Unique to mCigarette
cg25966599	-0.00418413	Unique to mCigarette
cg26002218	0.000182963	Unique to mCigarette
cg26009035	0.00174073	Unique to mCigarette
cg26060255	0.00117043	Unique to mCigarette
cg26079320	-0.000656879	Unique to mCigarette
cg26097391	-0.00510092	Overlap with BayesR
cg26104072	0.001155	Overlap with BayesR
cg26106948	0.00224493	Unique to mCigarette
cg26126879	-0.00478178	Unique to mCigarette
cg26133068	-0.0019145	Overlap with BayesR
cg26143752	-0.00261008	Unique to mCigarette
cg26196496	0.000152991	Unique to mCigarette
cg26201213	0.00264789	Unique to mCigarette
cg26218277	-0.0040107	Unique to mCigarette
cg26222247	-0.0134755	Overlap with BayesR
cg26282236	-0.00138483	Overlap with EpiSmokEr
cg26316885	0.00187756	Unique to mCigarette
cg26337070	-0.000166579	Unique to mCigarette
cg26343910	0.000940067	Overlap with BayesR
cg26415789	0.00231083	Overlap with BayesR
cg26416159	-0.00166248	Unique to mCigarette
cg26417427	0.00874642	Unique to mCigarette
cg26441979	-0.00131357	Unique to mCigarette
cg26470501	-0.000719479	Overlap with BayesR
cg26518431	0.00110037	Unique to mCigarette
cg26566236	-0.00962888	Overlap with BayesR
cg26573952	0.0026542	Unique to mCigarette
cg26574777	0.00470629	Unique to mCigarette
cg26614073	-0.00357222	Unique to mCigarette
cg26626449	0.00530063	Unique to mCigarette
cg26628751	-0.00238431	Unique to mCigarette
cg26646203	-0.000993493	Unique to mCigarette
cg26681628	-0.00289877	Unique to mCigarette
cg26703534	0.0602903	Overlap with BayesR, EpiSmokEr
cg26703956	0.000651371	Unique to mCigarette
cg26718433	0.00305728	Unique to mCigarette
cg26788216	0.00097162	Unique to mCigarette
cg26798850	-0.00251975	Unique to mCigarette
cg26803969	0.00801522	Unique to mCigarette
cg26812615	0.00508783	Unique to mCigarette
cg26832142	0.000868646	Unique to mCigarette
cg26850624	0.0168349	Overlap with BayesR
cg26856289	0.00773594	Overlap with BayesR
cg26878870	0.00186648	Unique to mCigarette
cg26890706	0.00159131	Overlap with BayesR
cg26916576	-0.00114238	Unique to mCigarette
cg26950568	0.00299736	Unique to mCigarette
cg26963277	-0.00255969	Overlap with EpiSmokEr
cg26982601	0.00124178	Unique to mCigarette
cg26993848	0.000317048	Unique to mCigarette
cg27031506	0.000567291	Unique to mCigarette
cg27052418	-0.0121532	Overlap with BayesR
cg27067781	0.00457025	Unique to mCigarette
cg27070951	-0.00158247	Unique to mCigarette
cg27113347	-0.00209084	Unique to mCigarette
cg27139956	-0.000655295	Unique to mCigarette
cg27150870	0.00387657	Unique to mCigarette
cg27168033	-0.000667939	Unique to mCigarette
cg27168573	0.000940841	Unique to mCigarette
cg27178191	0.00452944	Overlap with BayesR
cg27262054	0.0102424	Overlap with BayesR
cg27424326	-0.000414578	Overlap with BayesR
cg27430293	0.01289	Overlap with BayesR
cg27460040	-0.00522686	Unique to mCigarette
cg27468224	-0.0030326	Unique to mCigarette
cg27489373	-0.00135713	Unique to mCigarette
cg27553457	0.00397029	Unique to mCigarette
cg27589809	0.0119522	Unique to mCigarette
cg27628849	-0.000933235	Unique to mCigarette
cg27635135	0.000663332	Unique to mCigarette
cg27638284	-0.00056091	Overlap with BayesR
cg27655512	-0.00379777	Unique to mCigarette
