# Supplementary material for: A blood- and brain-based EWAS of smoking
Source: Nat Commun. 2025 Apr 4;16:3210. doi: 10.1038/s41467-025-58357-6 (PMC11968855; doi:10.1038/s41467-025-58357-6)
Supplement: Supplementary file 10 — Supplementary Data 8 [file 41467_2025_58357_MOESM10_ESM.xlsx]

## Sheet: Sheet1
Supplementary Data 8. Replication of mCigarette in ALSPAC. Time codes correspond to the following subsets of ALSPAC volunteers: antenatal - mothers, FOM_FOF - Focus on Mothers and Focus on Fathers at midlife, F17 and F24 - offspring aged approximately 17 and 24 years old, respectively.
Mean age	Time code	Comparison	Score	Metric	Estimator	Estimate
18	F17	current_former	Trejo.et.al.	roc_auc	binary	0.641185
18	F17	current_former	mCigarette	roc_auc	binary	0.701997
18	F17	current_former	McCartney.et.al.	roc_auc	binary	0.708678
18	F17	current_former	EpiSmokEr	roc_auc	binary	0.723898
18	F17	current_never	Trejo.et.al.	roc_auc	binary	0.696203
18	F17	current_never	mCigarette	roc_auc	binary	0.739403
18	F17	current_never	McCartney.et.al.	roc_auc	binary	0.764375
18	F17	current_never	EpiSmokEr	roc_auc	binary	0.776207
18	F17	former_never	mCigarette	roc_auc	binary	0.535856
18	F17	former_never	EpiSmokEr	roc_auc	binary	0.548919
18	F17	former_never	McCartney.et.al.	roc_auc	binary	0.550174
18	F17	former_never	Trejo.et.al.	roc_auc	binary	0.552263
24	F24	current_former	McCartney.et.al.	roc_auc	binary	0.589852
24	F24	current_former	EpiSmokEr	roc_auc	binary	0.590793
24	F24	current_former	Trejo.et.al.	roc_auc	binary	0.594624
24	F24	current_former	mCigarette	roc_auc	binary	0.617944
24	F24	current_never	Trejo.et.al.	roc_auc	binary	0.748308
24	F24	current_never	EpiSmokEr	roc_auc	binary	0.770507
24	F24	current_never	mCigarette	roc_auc	binary	0.778433
24	F24	current_never	McCartney.et.al.	roc_auc	binary	0.791942
24	F24	former_never	Trejo.et.al.	roc_auc	binary	0.645004
24	F24	former_never	mCigarette	roc_auc	binary	0.65861
24	F24	former_never	EpiSmokEr	roc_auc	binary	0.673873
24	F24	former_never	McCartney.et.al.	roc_auc	binary	0.71503
29	antenatal	current_former	Trejo.et.al.	roc_auc	binary	0.852917
29	antenatal	current_former	mCigarette	roc_auc	binary	0.897845
29	antenatal	current_former	McCartney.et.al.	roc_auc	binary	0.911857
29	antenatal	current_former	EpiSmokEr	roc_auc	binary	0.926972
29	antenatal	current_never	Trejo.et.al.	roc_auc	binary	0.962387
29	antenatal	current_never	McCartney.et.al.	roc_auc	binary	0.973354
29	antenatal	current_never	EpiSmokEr	roc_auc	binary	0.983779
29	antenatal	current_never	mCigarette	roc_auc	binary	0.984287
29	antenatal	former_never	EpiSmokEr	roc_auc	binary	0.678875
29	antenatal	former_never	McCartney.et.al.	roc_auc	binary	0.693732
29	antenatal	former_never	Trejo.et.al.	roc_auc	binary	0.731356
29	antenatal	former_never	mCigarette	roc_auc	binary	0.744012
50	FOM_FOF	current_former	Trejo.et.al.	roc_auc	binary	0.80661
50	FOM_FOF	current_former	mCigarette	roc_auc	binary	0.831716
50	FOM_FOF	current_former	EpiSmokEr	roc_auc	binary	0.848945
50	FOM_FOF	current_former	McCartney.et.al.	roc_auc	binary	0.852766
50	FOM_FOF	current_never	Trejo.et.al.	roc_auc	binary	0.90432
50	FOM_FOF	current_never	McCartney.et.al.	roc_auc	binary	0.907586
50	FOM_FOF	current_never	mCigarette	roc_auc	binary	0.919267
50	FOM_FOF	current_never	EpiSmokEr	roc_auc	binary	0.932279
50	FOM_FOF	former_never	McCartney.et.al.	roc_auc	binary	0.646032
50	FOM_FOF	former_never	EpiSmokEr	roc_auc	binary	0.686346
50	FOM_FOF	former_never	Trejo.et.al.	roc_auc	binary	0.702122
50	FOM_FOF	former_never	mCigarette	roc_auc	binary	0.709277
