# Supplementary material for: A blood- and brain-based EWAS of smoking
Source: Nat Commun. 2025 Apr 4;16:3210. doi: 10.1038/s41467-025-58357-6 (PMC11968855; doi:10.1038/s41467-025-58357-6)
Supplement: Supplementary file 11 — Supplementary Data 9 [file 41467_2025_58357_MOESM11_ESM.xlsx]

## Sheet: Sheet1
Supplementary Data 9. CpG sites associated with smoking status in 5 regions of brain tissue (n=14).
CpG site	Gene symbol	P	Brain region
cg09558034	CNIH3	7.24603e-06	BA35 - Hippocampus
cg26381592	PMS1, ORMDL1	5.67186e-06	BA35 - Hippocampus
cg10372485	CARS2	6.13167e-06	BA35 - Hippocampus
cg10892497	-	2.75438e-06	BA35 - Hippocampus
cg08545123	LDB2	8.55754e-06	BA35 - Hippocampus
cg23361916	C6orf163	4.46e-06	BA46 - Dorsolateral prefrontal cortex
cg04763340	-	9.0099e-07	BA17 - Primary visual cortex
cg07040013	-	3.75736e-06	BA17 - Primary visual cortex
cg21292796	-	5.64778e-06	BA17 - Primary visual cortex
cg08258765	-	3.42067e-06	BA17 - Primary visual cortex
cg00956639	SFPQ	8.60986e-06	BA24 - Anterior cingulate cortex
cg05265143	-	8.65336e-06	BA24 - Anterior cingulate cortex
cg27337459	-	7.71227e-06	BA24 - Anterior cingulate cortex
cg14500945	-	5.19199e-06	BA24 - Anterior cingulate cortex
cg13708832	-	5.65426e-06	BA24 - Anterior cingulate cortex
cg07980535	GPR144 (ADGRD2)	2.95745e-06	BA24 - Anterior cingulate cortex
cg00173309	-	7.63691e-06	BA24 - Anterior cingulate cortex
cg17087373	-	4.26856e-06	BA24 - Anterior cingulate cortex
cg03425918	-	5.868e-06	BA24 - Anterior cingulate cortex
cg15364032	-	5.82418e-06	BA20/21 - Ventral/lateral inferior temporal cortex
cg25345178	-	8.87731e-06	BA20/21 - Ventral/lateral inferior temporal cortex
cg10395330	PIGG	7.48931e-06	BA20/21 - Ventral/lateral inferior temporal cortex
