# Supplementary material for: A blood- and brain-based EWAS of smoking
Source: Nat Commun. 2025 Apr 4;16:3210. doi: 10.1038/s41467-025-58357-6 (PMC11968855; doi:10.1038/s41467-025-58357-6)
Supplement: Supplementary file 12 — Supplementary Data 10 [file 41467_2025_58357_MOESM12_ESM.xlsx]

## Sheet: Sheet1
Supplementary Data 10. Sites associated with self-reported (pack years) and epigenetic (Grimage pack years) smoking above suggestive threshold of P<10-5 in blood-based GWAS (n=17,105). The results of analyses conducted in GS were compared to the largest GWAS of smoking pack years conducted to date (Erzurumluoglu et al., 2020). Genome Reference Consortium Human Build version (all experiments): GRC…
SNP	Chromosome	Position	Pack Years	Erzurumluoglu et al.	Grimage
rs8034191	15	78806023	0.182852	2.00202e-72	0.00046401
rs16969968	15	78882925	0.0671568	5.37096e-70	0.000107652
rs938682	15	78896547	0.000340325	1.05049e-43	2.50581e-08
rs13180	15	78789488	0.0729056	2.87484e-33	0.000364252
rs8042374	15	78908032	0.000300514	1.02963e-26	1.96853e-08
-	15	78802869	NA	5.03289e-26	NA
-	15	78814046	NA	9.04117e-24	NA
-	15	78826180	NA	1.19286e-23	NA
rs55781567	15	78857986	0.0901178	6.09918e-23	0.000161989
rs55853698	15	78857939	0.104627	1.42459e-22	0.000166978
rs11858836	15	78783277	0.280011	5.62052e-22	0.0060837
rs1051730	15	78894339	0.0653084	2.83275e-21	0.00015443
rs4243084	15	78911672	0.0754805	3.54883e-21	0.000303162
rs7180002	15	78873993	0.0767703	4.98169e-21	9.79602e-05
rs951266	15	78878541	0.0757675	7.63623e-21	9.17066e-05
rs17486278	15	78867482	0.0779565	1.3022e-20	9.59377e-05
rs72740964	15	78868636	0.089235	1.73888e-20	0.000100413
rs1317286	15	78896129	0.0723452	2.64981e-20	0.000189364
rs12914385	15	78898723	0.181758	2.69699e-20	0.00111168
rs8040868	15	78911181	0.15326	3.76498e-20	0.00139573
rs3885951	15	78825917	0.691389	1.08544e-18	0.0234602
rs12904234	15	78779384	0.0609803	2.48805e-17	0.000323064
rs1394371	15	78724469	0.1026	1.86672e-16	0.00151836
rs3825807	15	79089111	0.546875	2.42666e-16	0.132191
-	15	78891627	NA	2.34313e-15	NA
rs6495308	15	78907656	0.000300514	5.86459e-15	1.96853e-08
rs3025343	9	136478355	0.744715	1.29368e-14	0.00718603
rs569207	15	78873119	0.000509987	1.67362e-14	2.24881e-08
rs667282	15	78863472	0.000519429	2.42459e-14	2.03676e-08
rs578776	15	78888400	0.000101246	1.38491e-13	1.23439e-08
-	15	78754000	NA	2.67338e-13	NA
-	15	78774271	NA	5.39439e-13	NA
rs1994016	15	79080234	0.312348	1.18282e-12	0.204251
-	15	78741384	NA	3.88206e-11	NA
rs1316971	15	78930510	0.0457541	6.27257e-10	1.02058e-07
rs215614	7	32347335	0.416656	5.57313e-09	0.733817
rs8102683	19	41363765	0.70028	6.40789e-09	0.818544
rs7937	19	41302706	0.998138	8.1841e-09	0.119022
-	19	41363898	NA	1.01257e-08	NA
rs6495309	15	78915245	0.000223001	2.98764e-08	2.29507e-09
-	19	41356281	NA	5.07333e-08	NA
rs215607	7	32338337	0.246885	5.49039e-08	0.626042
rs1935	10	64927823	0.961416	1.34904e-07	0.503992
rs11670760	19	41336795	0.614569	1.39433e-07	0.695354
-	15	78899719	NA	1.45136e-07	NA
rs1996371	15	78956806	0.95133	1.68851e-07	0.0253523
rs2229961	15	78880752	0.707575	2.45712e-07	0.280582
rs806794	6	26200677	0.133805	2.89268e-07	0.488711
rs11638490	15	79007950	0.718355	3.52294e-07	0.0095702
rs12594550	15	78959037	0.2512	4.14128e-07	1.96696e-06
rs10761779	10	65274927	0.960951	5.42339e-07	0.485733
rs10226228	7	32315613	0.242877	9.20304e-07	0.423815
rs12973666	19	41289397	0.98119	9.49922e-07	0.272675
-	19	41301115	NA	1.01724e-06	NA
rs4380028	15	79111093	0.302963	1.05782e-06	0.591543
rs10946808	6	26233387	0.157358	1.94499e-06	0.723096
rs7251418	19	41341589	0.996776	1.99971e-06	0.34666
rs9277535	6	33054861	0.0905088	2.04911e-06	0.277358
-	7	32305274	NA	2.09976e-06	NA
rs28399442	19	41354458	0.175258	2.14013e-06	0.0239053
rs3097671	6	33047612	0.29027	2.37814e-06	0.723793
rs117497469	6	157412464	0.318542	2.46808e-06	0.969566
rs146940706	5	72419495	NA	2.566e-06	NA
-	15	78711803	NA	2.92995e-06	NA
rs9277471	6	33053682	0.0531335	2.98036e-06	0.150844
-	7	32337443	NA	3.26366e-06	NA
rs8043119	15	79061002	0.977094	3.43359e-06	0.0402891
rs113528207	16	7233990	0.0132716	3.44965e-06	0.365525
rs71521808	8	3008273	0.948437	3.88566e-06	0.725316
rs117747069	16	170076	0.346302	4.04604e-06	0.580383
rs7247903	19	41372475	0.646993	4.06676e-06	0.0941657
rs9277554	6	33055538	0.0531335	4.0915e-06	0.150844
rs1431403	6	33047031	0.0493619	4.23495e-06	0.150619
rs12068752	1	15286096	NA	4.41485e-06	NA
rs3128917	6	33059996	0.0913616	4.64859e-06	0.197509
rs56229637	12	52953844	0.0490949	4.82772e-06	0.168172
rs3130190	6	33061690	0.103024	5.02263e-06	0.213609
-	7	32336965	NA	5.40577e-06	NA
rs2231224	3	183901281	0.840866	5.5349e-06	0.645102
rs74556135	2	134786061	0.925079	6.16933e-06	0.556151
-	19	41392490	NA	6.73945e-06	NA
rs2064476	6	33073322	0.0518528	8.02933e-06	0.166596
rs2179920	6	33058874	0.187634	8.63395e-06	0.413056
rs28399443	19	41354306	0.236095	8.93698e-06	0.0379045
rs77908907	11	47383373	0.870402	9.02315e-06	0.849664
rs77216818	15	26371486	0.0714827	9.92159e-06	0.0885718
rs4961	4	2906707	0.685198	9.98946e-06	0.594174
rs12054955	5	2907129	0.0203325	0.0818568	9.39427e-06
rs114548474	5	74067401	0.0218076	0.223307	6.44063e-06
rs76285187	17	31037626	8.46367e-06	0.229141	0.000379184
rs11655775	17	31195475	8.9989e-06	0.249546	0.000569745
rs7278558	21	42563324	4.34815e-07	0.303445	5.43001e-07
rs76661402	18	2894601	0.00326633	0.313442	7.59193e-06
rs6843082	4	111718067	3.81172e-06	0.317221	0.00325375
rs78671698	4	110149840	9.48649e-06	0.338555	0.00214036
rs9871733	3	193700313	3.09394e-06	0.345447	0.00227831
rs72617176	2	233277342	0.0617215	0.38315	7.38029e-06
rs10960806	9	12812725	0.00501877	0.383455	6.27707e-06
rs4768596	12	45655213	2.19726e-06	0.510022	0.000495084
rs114342890	2	38244417	0.0402381	0.513955	3.60045e-08
rs72676250	8	100801293	0.000273097	0.524192	7.50577e-06
rs1800440	2	38298139	0.174981	0.642549	3.60737e-13
rs116857386	10	555573	4.45362e-06	0.656455	0.000341641
rs117190892	9	8844295	6.63782e-07	0.731955	0.00806306
rs77057113	4	115295841	0.000924979	0.785958	9.15334e-07
rs2974636	5	2860637	0.00199762	0.807549	7.96639e-06
rs116873054	10	670083	7.53458e-06	0.809167	0.000218613
rs117836409	17	57332520	3.57302e-08	0.848685	1.10403e-06
rs76378006	4	112326087	4.08211e-06	0.859806	4.53965e-06
rs115087803	4	112413088	1.04781e-05	0.895203	2.63009e-06
rs73066358	1	199205918	4.70252e-07	0.944564	6.48027e-05
rs139399526	5	85477935	9.22889e-08	NA	0.00130824
rs148187197	5	85473104	9.22889e-08	NA	0.00130824
rs7278308	21	42563262	5.124e-07	NA	5.11438e-07
rs2078150	1	199211302	5.1752e-07	NA	0.000125679
rs9984990	21	42562026	6.12303e-07	NA	3.20832e-07
rs78080692	17	71595036	7.35782e-07	NA	0.0101088
rs61923854	12	45683813	8.42626e-07	NA	0.000238681
rs74974736	2	147447811	8.43224e-07	NA	0.0498007
rs73004132	2	147445694	8.81568e-07	NA	0.052676
rs116557616	2	147452497	9.04427e-07	NA	0.0521176
rs76087295	2	147451317	9.04427e-07	NA	0.0521176
rs9980345	21	42564184	9.43499e-07	NA	3.80734e-07
rs10059119	5	20615448	9.55955e-07	NA	0.000220172
rs149755544	2	208197555	1.00011e-06	NA	0.000810334
rs7279846	21	42563378	1.01349e-06	NA	4.51003e-07
rs73002210	2	147399105	1.02789e-06	NA	0.0272134
rs12474850	2	147462366	1.03536e-06	NA	0.0585913
rs12466192	2	147396640	1.19938e-06	NA	0.0277172
rs59276061	2	147397469	1.19938e-06	NA	0.0277172
rs60071675	2	147397325	1.19938e-06	NA	0.0277172
rs75452311	2	147421790	1.20097e-06	NA	0.0427209
rs7194442	16	77139145	1.40649e-06	NA	0.000254727
rs77817748	2	147433921	1.44381e-06	NA	0.0568904
rs679169	16	77138446	1.48208e-06	NA	0.000409571
rs140545699	2	208160142	1.53762e-06	NA	0.000541016
rs1341146	1	214057330	1.54087e-06	NA	6.43023e-05
rs146794611	2	208153403	1.65625e-06	NA	0.000741207
rs284983	16	77135006	1.71333e-06	NA	0.00056906
rs10928317	2	147490984	1.72053e-06	NA	0.0347989
rs2129977	4	111712432	1.77691e-06	NA	0.00248527
rs643614	16	77137196	1.80882e-06	NA	0.000733849
rs73004174	2	147479245	1.81011e-06	NA	0.0688875
rs143913550	2	147400203	1.85059e-06	NA	0.0310744
rs61303248	2	147405030	1.85059e-06	NA	0.0310744
rs10186400	2	147400729	1.88022e-06	NA	0.0306935
rs147368173	2	208189866	1.88485e-06	NA	0.000495972
rs76730920	2	147414129	1.89119e-06	NA	0.047711
rs56015782	15	58446375	1.89946e-06	NA	0.000713293
rs74481953	2	147386275	1.90267e-06	NA	0.0326711
rs4274540	2	147423208	1.92381e-06	NA	0.0614998
rs34950527	11	3141744	1.94855e-06	NA	0.00538061
rs59370999	2	147424469	1.95113e-06	NA	0.0628566
rs74414143	2	147427150	1.95113e-06	NA	0.0628566
rs76002816	2	147415656	1.96725e-06	NA	0.0507731
rs4429412	2	147404795	1.97146e-06	NA	0.0313374
rs60578310	2	147405349	2.14238e-06	NA	0.0316207
rs1906599	4	111712686	2.1483e-06	NA	0.00269071
rs75580260	2	147430244	2.1868e-06	NA	0.0641997
rs4768599	12	45674845	2.36565e-06	NA	0.000409967
rs1906616	4	111697568	2.55942e-06	NA	0.00288482
rs6820568	4	111699831	2.55942e-06	NA	0.00288482
rs6837901	4	111698108	2.55942e-06	NA	0.00288482
rs7689774	4	111703510	2.55942e-06	NA	0.00288482
rs6847935	4	111696651	2.62333e-06	NA	0.0029222
rs149751733	5	85552260	2.64278e-06	NA	0.00430246
rs13125586	4	157155156	2.80898e-06	NA	0.00134059
rs2129983	4	111704080	2.83721e-06	NA	0.00351893
rs6854111	4	111704536	2.9756e-06	NA	0.00326431
rs1388100	3	193706019	2.97898e-06	NA	0.0023042
rs1388100	3	193706019	2.97898e-06	NA	0.0023042
rs1388100	3	193706019	2.97898e-06	NA	0.0023042
rs1388100	3	193706019	2.97898e-06	NA	0.0023042
rs1388100	3	193706019	2.97898e-06	NA	0.0023042
rs1388100	3	193706019	2.97898e-06	NA	0.0023042
rs1388100	3	193706019	2.97898e-06	NA	0.0023042
rs1388100	3	193706019	2.97898e-06	NA	0.0023042
rs1388100	3	193706019	2.97898e-06	NA	0.0023042
rs1388100	3	193706019	2.97898e-06	NA	0.0023042
rs1388100	3	193706019	2.97898e-06	NA	0.0023042
rs1388100	3	193706019	2.97898e-06	NA	0.0023042
rs1388100	3	193706019	2.97898e-06	NA	0.0023042
rs1388100	3	193706019	2.97898e-06	NA	0.0023042
rs1388100	3	193706019	2.97898e-06	NA	0.0023042
rs1388100	3	193706019	2.97898e-06	NA	0.0023042
rs1388100	3	193706019	2.97898e-06	NA	0.82092
rs1388100	3	193706019	2.97898e-06	NA	0.82092
rs1388100	3	193706019	2.97898e-06	NA	0.82092
rs1388100	3	193706019	2.97898e-06	NA	0.82092
rs1388100	3	193706019	2.97898e-06	NA	0.82092
rs1388100	3	193706019	2.97898e-06	NA	0.82092
rs1388100	3	193706019	2.97898e-06	NA	0.82092
rs1388100	3	193706019	2.97898e-06	NA	0.82092
rs1388100	3	193706019	2.97898e-06	NA	0.82092
rs1388100	3	193706019	2.97898e-06	NA	0.82092
rs1388100	3	193706019	2.97898e-06	NA	0.82092
rs1388100	3	193706019	2.97898e-06	NA	0.82092
rs1388100	3	193706019	2.97898e-06	NA	0.82092
rs1388100	3	193706019	2.97898e-06	NA	0.82092
rs1388100	3	193706019	2.97898e-06	NA	0.82092
rs1388100	3	193706019	2.97898e-06	NA	0.82092
rs1906615	4	111701798	2.98436e-06	NA	0.00316052
rs2129982	4	111704143	2.98436e-06	NA	0.00316052
rs67249485	4	111699685	2.98436e-06	NA	0.00316052
rs13143308	4	111714419	3.176e-06	NA	0.00342432
rs116158265	2	147520607	3.17937e-06	NA	0.0414238
rs2466455	4	111685615	3.28915e-06	NA	0.00346688
rs10928301	2	147370379	3.43796e-06	NA	0.0448443
rs77155845	2	147390565	3.43796e-06	NA	0.0448443
rs79481824	2	147361373	3.43796e-06	NA	0.0448443
rs76366910	11	9935696	3.44032e-06	NA	0.000159463
rs2723334	4	111688752	3.50849e-06	NA	0.00403171
rs10212569	3	193701510	3.70648e-06	NA	0.00270945
rs16960673	17	63149361	3.77884e-06	NA	2.72778e-05
rs2634074	4	111677041	3.86084e-06	NA	0.00385295
rs146590368	5	85571055	4.02347e-06	NA	0.00798472
rs59074142	16	77142396	4.08806e-06	NA	0.0005206
rs139748545	11	70698705	4.09083e-06	NA	4.03196e-05
rs7190158	16	77150912	4.10736e-06	NA	0.000360673
rs35804940	4	157148271	4.20777e-06	NA	0.00148734
rs9876517	3	193701022	4.33896e-06	NA	0.00290966
rs17315339	4	157130289	4.60544e-06	NA	0.00204266
rs12446878	16	77156772	4.63237e-06	NA	0.000339721
rs192651271	16	21237171	4.82229e-06	NA	0.023315
rs1787890	18	13671473	4.90357e-06	NA	4.51884e-05
rs79636735	11	9903076	4.95947e-06	NA	0.000127412
rs137992650	2	147375549	4.97002e-06	NA	0.0492346
rs142628117	2	147374440	4.97002e-06	NA	0.0492346
rs190371119	4	112235442	5.35185e-06	NA	6.35708e-06
rs284976	16	77148920	5.40562e-06	NA	0.000605515
rs117949888	10	121242170	5.50305e-06	NA	0.00090983
rs284974	16	77148368	5.74292e-06	NA	0.00064873
rs12617086	2	147368035	5.80594e-06	NA	0.0500297
rs4146862	2	147388172	5.80594e-06	NA	0.0500297
rs74344918	2	147381057	5.80594e-06	NA	0.0500297
rs75706295	2	147367722	5.80594e-06	NA	0.0500297
rs79722225	2	147382658	5.80594e-06	NA	0.0500297
rs79875702	2	147382092	5.80594e-06	NA	0.0500297
rs126455	6	6663640	5.87074e-06	NA	1.82264e-05
rs114625157	4	112318458	6.03092e-06	NA	6.04261e-06
rs74626695	2	147408239	6.15298e-06	NA	0.0518286
rs2398617	5	142587812	6.34502e-06	NA	0.00162538
rs138301692	2	208325046	6.5016e-06	NA	5.60441e-05
rs6066033	20	45221307	6.56089e-06	NA	0.000498108
rs75086878	7	13047323	6.7427e-06	NA	0.00836312
rs201013	6	6663938	6.77718e-06	NA	1.98642e-05
rs4328889	4	47388144	7.22043e-06	NA	0.0248528
rs2074635	5	142587531	7.37861e-06	NA	0.00227358
rs201006	6	6659374	7.72736e-06	NA	9.7333e-05
rs12575163	11	110729245	8.1934e-06	NA	0.00472222
rs201014	6	6664173	8.83638e-06	NA	1.91966e-05
rs13120584	4	157121741	8.98709e-06	NA	0.00784378
rs75152245	2	147363119	9.04499e-06	NA	0.0535278
rs34859014	13	76252125	9.06958e-06	NA	0.000548622
rs181798879	14	84829075	9.07887e-06	NA	0.000432974
rs143091049	4	112359146	9.11935e-06	NA	5.49815e-06
rs201010	6	6662286	9.28166e-06	NA	6.39901e-05
rs72821175	6	6652023	9.29854e-06	NA	1.24764e-05
rs1003991	22	39565896	9.61811e-06	NA	0.00037689
rs76842346	17	31237279	9.619e-06	NA	0.000399054
rs113795283	17	31077045	9.92458e-06	NA	0.000609637
rs116939676	17	33753057	2.14969e-05	NA	5.66793e-06
rs189643013	16	1225618	5.58085e-05	NA	7.55482e-07
rs117832812	15	78912472	7.91216e-05	NA	2.76902e-09
rs28395178	15	78850558	0.000127464	NA	4.87855e-08
rs113352275	15	78840567	0.000128456	NA	1.30111e-07
rs905739	15	78845110	0.00015582	NA	2.52334e-07
rs518425	15	78883813	0.000159586	NA	1.70119e-08
rs189321882	16	1271495	0.000162061	NA	8.56614e-06
rs57064725	15	78833036	0.000193025	NA	2.50435e-07
rs80340812	1	213817386	0.000194253	NA	7.42301e-06
rs684513	15	78858400	0.000199135	NA	3.5786e-08
rs28681284	15	78908565	0.000201947	NA	3.55667e-09
rs12441354	15	78821016	0.000205303	NA	3.35207e-07
rs6671504	1	213816346	0.000215802	NA	3.83715e-06
rs35212593	15	78831826	0.000229672	NA	3.69883e-07
rs59133824	15	78833450	0.000231451	NA	4.54734e-07
rs3813570	15	78832832	0.000231696	NA	3.57737e-07
rs2036534	15	78826948	0.000237178	NA	3.92901e-07
rs12439240	15	78829091	0.000238765	NA	3.80188e-07
rs34138960	15	78831668	0.000238765	NA	3.80188e-07
rs34664138	15	78831624	0.000238765	NA	3.80188e-07
rs958025	15	78759348	0.000252197	NA	6.34252e-06
rs11590771	1	213820523	0.000254043	NA	3.81892e-06
rs12438659	15	78824924	0.000263987	NA	4.49604e-07
rs7169584	15	78822660	0.000270742	NA	4.35324e-07
rs7170068	15	78912943	0.000278656	NA	5.05774e-09
rs12441426	15	78812329	0.00028452	NA	5.29972e-07
rs59683676	15	78833453	0.000287693	NA	5.44796e-07
rs13329271	15	78914230	0.000294865	NA	3.59134e-09
rs7359276	15	78892661	0.00029643	NA	2.34051e-08
rs3743078	15	78894759	0.000299608	NA	2.20314e-08
rs7177514	15	78907406	0.000300514	NA	1.96853e-08
rs8042059	15	78907859	0.000300514	NA	1.96853e-08
rs2869032	15	78714561	0.000301069	NA	2.33724e-06
rs61204066	15	78815298	0.00030214	NA	4.63707e-07
rs7163730	15	78814681	0.000304953	NA	5.05035e-07
rs11637630	15	78899719	0.000306376	NA	2.39668e-08
rs7183604	15	78899213	0.000306376	NA	2.39668e-08
rs111727583	1	213820890	0.000307588	NA	4.96117e-06
rs111491702	1	213824549	0.000309217	NA	4.39253e-06
rs28437878	15	78807872	0.000313974	NA	5.55914e-07
rs4887053	15	78712699	0.000319227	NA	1.21939e-06
rs12910984	15	78891627	0.000319394	NA	1.82366e-08
rs7164594	15	78803057	0.000328077	NA	3.83995e-07
rs3825845	15	78910258	0.00033064	NA	2.46309e-08
rs28498264	15	78837673	0.000333085	NA	2.48649e-07
rs74850144	4	115296011	0.000335125	NA	2.95692e-07
rs8043009	15	78908154	0.000336935	NA	2.06167e-08
rs28669908	15	78910267	0.000347121	NA	6.35549e-09
rs8042494	15	78908010	0.000349257	NA	2.46931e-08
rs7181245	15	78814389	0.000370174	NA	4.96168e-07
rs7181447	15	78814567	0.000370174	NA	4.96168e-07
rs2869045	15	78718899	0.000371842	NA	2.93801e-06
rs4461039	15	78817447	0.000378142	NA	4.83867e-07
rs4887069	15	78909070	0.000411067	NA	3.26502e-08
rs12438181	15	78812098	0.000413437	NA	5.51493e-07
rs2456020	15	78868398	0.000436514	NA	1.80003e-08
rs9788682	15	78802586	0.000461268	NA	1.80444e-07
rs7173514	15	78849918	0.000474344	NA	4.96344e-07
rs576982	15	78870803	0.000509987	NA	2.24881e-08
rs637137	15	78873976	0.000509987	NA	2.24881e-08
rs1700006	15	78875623	0.000533393	NA	1.07631e-08
rs77438700	15	78906637	0.000580823	NA	4.21191e-07
rs2656055	15	78720194	0.000596356	NA	9.84523e-06
rs10484173	14	45129864	0.000635187	NA	4.10879e-07
rs503464	15	78857896	0.000655924	NA	2.53029e-07
rs1711731	15	78861918	0.000696453	NA	1.25011e-08
rs28534575	15	78923845	0.000724385	NA	7.98125e-09
rs145728547	8	15756227	0.000751285	NA	3.00783e-06
rs4887072	15	78925435	0.000820921	NA	9.66083e-09
rs12593950	15	78920935	0.000848519	NA	9.78071e-09
rs143470890	2	88721877	0.000955326	NA	5.57093e-06
rs11647718	16	85774340	0.00109267	NA	5.55548e-06
rs7129335	11	121107473	0.00113598	NA	8.34442e-06
rs376499689	15	78849002	0.00119801	NA	4.55546e-08
rs76474922	15	78884553	0.00121157	NA	1.8853e-06
rs116760273	2	103883624	0.00123748	NA	1.80937e-06
rs10484176	14	45106267	0.00123946	NA	1.83394e-06
rs140721551	11	9613576	0.00139365	NA	9.97897e-06
rs140721551	11	9613576	0.00139365	NA	9.97897e-06
rs140721551	11	9613576	0.00139365	NA	9.97897e-06
rs140721551	11	9613576	0.00139365	NA	9.97897e-06
rs140721551	11	9613576	0.00139365	NA	9.97897e-06
rs140721551	11	9613576	0.00139365	NA	9.97897e-06
rs140721551	11	9613576	0.00139365	NA	9.97897e-06
rs140721551	11	9613576	0.00139365	NA	9.97897e-06
rs2043275	5	170915922	0.00146392	NA	2.58603e-06
rs7151298	14	32413556	0.00151226	NA	8.40398e-06
rs923895	5	2859353	0.00155879	NA	6.40592e-06
rs79047906	2	103852203	0.00170984	NA	5.98325e-06
rs1812532	5	2857176	0.00172055	NA	6.33287e-06
rs2934542	5	2857638	0.00172055	NA	6.33287e-06
rs959750	5	2856710	0.00172055	NA	6.33287e-06
rs2974638	5	2858513	0.00175495	NA	7.00445e-06
rs2047121	5	2860521	0.00182011	NA	7.52779e-06
rs72690339	1	48101978	0.00186888	NA	6.17551e-06
rs190163456	22	20956290	0.00194497	NA	3.91913e-06
rs9903435	17	49497560	0.00241819	NA	5.79445e-06
rs141826546	16	1436269	0.00269907	NA	8.49665e-06
rs4544478	2	1014401	0.00279425	NA	8.90372e-06
rs8082350	17	49495489	0.00284275	NA	6.68845e-06
rs10960807	9	12815741	0.00290565	NA	9.50575e-06
rs12440014	15	78926726	0.00291692	NA	8.2156e-09
rs6474736	9	12818600	0.00291744	NA	4.59496e-06
rs6504718	17	49482110	0.0029436	NA	9.47614e-06
rs9932884	16	85130781	0.00311311	NA	6.47686e-06
rs2159345	17	49485079	0.00319958	NA	9.62832e-06
rs4794247	17	49487114	0.00319958	NA	9.62832e-06
rs8078982	17	49485912	0.00319958	NA	9.62832e-06
rs191363027	2	38148391	0.00326832	NA	6.77693e-06
rs4733612	8	129569999	0.00336408	NA	7.69095e-06
rs34859101	8	73926325	0.00352796	NA	6.88893e-06
rs1561927	8	129568078	0.00371499	NA	9.20415e-06
rs12895068	14	90887278	0.00425418	NA	8.73737e-06
rs4775039	15	58670897	0.00515287	NA	3.24643e-06
rs71625114	1	151217081	0.00548103	NA	1.54388e-06
rs78781885	1	151145687	0.00589403	NA	1.39701e-06
rs184012	1	165392946	0.00786389	NA	5.60306e-06
rs140993397	5	65627449	0.00797586	NA	3.17188e-06
rs1389584	5	2921145	0.0100737	NA	8.50579e-06
rs59075001	5	2921258	0.0100737	NA	8.50579e-06
rs9313016	5	2919588	0.0100737	NA	8.50579e-06
rs34496525	1	151181474	0.0107511	NA	2.85169e-06
rs35829525	1	151181763	0.0107511	NA	2.85169e-06
rs150644672	5	2916195	0.0119926	NA	7.85482e-06
rs115955787	5	2912976	0.0120521	NA	6.39023e-06
rs76435018	5	2913203	0.0120521	NA	6.39023e-06
rs79133210	5	2912893	0.0120521	NA	6.39023e-06
rs115332359	5	2914004	0.0129515	NA	7.5315e-06
rs144425814	15	78962803	0.0130299	NA	3.84308e-07
rs9869962	3	181941866	0.0134934	NA	3.41e-06
rs7610353	3	181944868	0.0144442	NA	3.43864e-06
rs7631569	3	181950047	0.0144442	NA	3.43864e-06
rs7521416	1	151146276	0.0145277	NA	5.14115e-06
rs7552226	1	151146186	0.0145277	NA	5.14115e-06
rs2076574	20	39721373	0.0174387	NA	8.9323e-06
rs76577588	5	2898770	0.0178722	NA	7.46448e-06
rs12324203	15	78961421	0.0178799	NA	4.39292e-07
rs77163824	15	78972145	0.0184786	NA	6.28933e-07
rs74634068	15	78965209	0.0187955	NA	4.19335e-07
rs75681126	5	2910762	0.0193294	NA	4.33693e-06
rs76217803	5	2910769	0.0193294	NA	4.33693e-06
rs8043105	15	78973356	0.0198675	NA	5.13372e-07
rs17842469	5	2901981	0.0200649	NA	8.85907e-06
rs6134042	20	1134057	0.0207308	NA	2.76291e-06
rs1053653	20	1148897	0.0231499	NA	7.3655e-06
rs11072774	15	78952697	0.0236825	NA	4.70336e-08
rs62186930	20	1148640	0.0246233	NA	8.64684e-06
rs67175876	15	78928399	0.0433475	NA	2.39769e-07
rs11636605	15	78928878	0.0482667	NA	1.91974e-07
rs11072768	15	78929478	0.0487084	NA	1.9918e-07
rs9559835	13	111174148	0.0493607	NA	4.88799e-06
rs12441998	15	78929372	0.0589723	NA	4.34109e-07
rs11636863	15	36347729	0.0690411	NA	6.19781e-06
rs3813567	15	78934551	0.0692972	NA	1.38939e-07
rs57847034	2	233227247	0.093973	NA	4.56771e-06
rs12441088	15	78928264	0.116398	NA	1.1522e-06
rs2697783	2	233277145	0.1334	NA	6.40297e-07
rs28661610	15	78985317	0.143576	NA	7.96239e-06
rs2697781	2	233275719	0.150389	NA	2.68625e-06
rs12594247	15	78946633	0.183247	NA	1.20521e-06
rs12915669	15	78950101	0.183615	NA	2.8491e-06
rs7163204	15	78953740	0.192172	NA	1.20931e-06
rs12595350	15	78953464	0.196845	NA	1.25909e-06
rs7164665	15	78953919	0.203495	NA	1.37769e-06
rs12148319	15	78956192	0.205981	NA	1.19029e-06
rs72541621	5	304462	0.225353	NA	4.44081e-06
rs12912524	15	78952756	0.228885	NA	4.31917e-06
rs4887074	15	78952110	0.228885	NA	4.31917e-06
rs116842162	7	92407990	0.36903	NA	9.03273e-06
rs162556	2	38306454	0.374071	NA	4.07941e-06
rs16900804	5	305595	0.658815	NA	3.42868e-06
