# Supplementary material for: A blood- and brain-based EWAS of smoking
Source: Nat Commun. 2025 Apr 4;16:3210. doi: 10.1038/s41467-025-58357-6 (PMC11968855; doi:10.1038/s41467-025-58357-6)
Supplement: Supplementary file 13 — Supplementary Data 11 [file 41467_2025_58357_MOESM13_ESM.xlsx]

## Sheet: Sheet1
Supplementary Data 11. Lead loci associated with epigenetic (Grimage pack years) smoking above P<5x10-8 in blood-based GWAS (n=17,105). Genome Reference Consortium Human Build version: GRC37.
Genomic Locus	ID	Rsid	Nearest gene	Position	Chromosome	Position	P	N individual significant SNPs	Individual significant SNPs
1	2:38244417:G:T	rs114342890	RMDN2:RMDN2-AS1	ncRNA_intronic	2	38244417	3.60045e-08	1	rs114342890
2	2:38298139:C:T	rs1800440	CYP1B1	exonic	2	38298139	3.60737e-13	1	rs1800440
3	15:78915245:C:T	rs6495309	CHRNB4	intergenic	15	78915245	2.29507e-09	4	rs6495309;rs11072774;rs376499689;rs117832812
