# Supplementary material for: A blood- and brain-based EWAS of smoking
Source: Nat Commun. 2025 Apr 4;16:3210. doi: 10.1038/s41467-025-58357-6 (PMC11968855; doi:10.1038/s41467-025-58357-6)
Supplement: Supplementary file 14 — Supplementary Data 12 [file 41467_2025_58357_MOESM14_ESM.xlsx]

## Sheet: Sheet1
Supplementary Data 12. GWAS catalogue lookup results for the lead loci associated with Grimage pack years in blood-based GWAS (n=17,105). Genome Reference Consortium Human Build version: GRC37.
GenomicLocus	IndSigSNP	Chromosome	BP	PMID	Trait	ReportedGene	MappedGene	Context	Intergenic	RiskAF	P	OrBeta	X95CI	Platform
1	rs1800440	2	38298139	32341527	Nevus count or cutaneous melanoma	CYP1B1	CYP1B1	missense_variant	0	0.82433	2e-24	NA		Affymetrix, Illumina [NR] (imputed)
1	rs1800440	2	38298139	32341527	Cutaneous malignant melanoma	CYP1B1	CYP1B1	missense_variant	0	0.8243	7e-15	1.1018	NR	Affymetrix, Illumina [NR] (imputed)
1	rs1800440	2	38298139	32528159	Central corneal thickness	CYP1B1	CYP1B1	missense_variant	0	NA	1e-08	1.89	[1.24-2.54] unit decrease	Affymetrix [5541230] (imputed)
1	rs1800440	2	38298139	31174203	Keratinocyte cancer (MTAG)	CYP1B1	CYP1B1	missense_variant	0	0.813562	5e-12	1.08	[1.06-1.10]	Affymetrix [7600000] (imputed)
1	rs1800440	2	38298139	31174203	Basal cell carcinoma	CYP1B1	CYP1B1	missense_variant	0	0.82433	3e-13	1.08	[1.06-1.10]	Affymetrix, Illumina [up to 9061544] (imputed)
1	rs1800440	2	38298139	30850646	Frontal fibrosing alopecia	CYP1B1	CYP1B1	missense_variant	0	0.81	2e-11	1.65	[1.43-1.91]	Illumina [~ 8000000] (imputed)
1	rs1800440	2	38298139	33549134	Basal cell carcinoma	CYP1B1	CYP1B1	missense_variant	0	0.186205	4e-12	0.0994024	[0.071-0.127] unit decrease	Affymetrix [7260263] (imputed)
1	rs1800440	2	38298139	30595370	Lung function (FEV1/FVC)		CYP1B1	missense_variant	0	NR	3e-11	NA		NR [~ 8900000] (imputed)
1	rs1800440	2	38298139	34290314	Non-melanoma skin cancer		CYP1B1	missense_variant	0	NR	2e-11	0.908383	[0.88-0.94]	NR [685523]
1	rs1800440	2	38298139	30595370	Respiratory diseases		CYP1B1	missense_variant	0	NR	3e-08	NA		NR [~ 8900000] (imputed)
1	rs1800440	2	38298139	30595370	Sunburns		CYP1B1	missense_variant	0	NR	2e-10	NA		NR [~ 8900000] (imputed)
1	rs1800440	2	38298139	34813871	Cutaneous melanoma (MTAG)		CYP1B1	missense_variant	0	0.82	3e-16	0.0736	[0.056-0.091] unit increase	Affymetrix, Illumina [NR] (imputed)
1	rs1800440	2	38298139	34594039	Skin cancer		CYP1B1	missense_variant	0	NR	3e-13	0.0901	[0.066-0.114] unit decrease	Affymetrix, Illumina [25845421] (imputed)
2	rs6495309	15	78915245	26634245	Post bronchodilator FEV1	Intergenic	CHRNA3 - CHRNB4	upstream_gene_variant	1	0.367	5e-09	0.063	NR unit increase	Illumina [NR] (imputed)
2	rs6495309	15	78915245	26634245	Post bronchodilator FEV1/FVC ratio	Intergenic	CHRNA3 - CHRNB4	upstream_gene_variant	1	0.367	5e-08	0.012	unit increase	Illumina [NR] (imputed)
GenomicLocus - a specific region of the genome associated with the trait, IndSigSNPs - rsID of independent significant SNPs in the genomic locus, BP - Base Pair Position, PMID - PubMed ID, ReportedGene - gene reported by the authors as associated with the trait, MappedGene - The gene mapped to the SNP based on its physical location, regulatory data, or functional annotation, Context - the context…
