# Supplementary material for: A blood- and brain-based EWAS of smoking
Source: Nat Commun. 2025 Apr 4;16:3210. doi: 10.1038/s41467-025-58357-6 (PMC11968855; doi:10.1038/s41467-025-58357-6)
Supplement: Supplementary file 15 — Supplementary Data 13 [file 41467_2025_58357_MOESM15_ESM.xlsx]

## Sheet: Sheet1
Supplementary Data 13. GoDMC lookup results for the lead loci associated with Grimage pack years in blood-based GWAS (n=17,105). Genome Reference Consortium Human Build version: GRC37.
Rsid	A1	A2	Name	CpG	Beta A1	SE	N	P	CisTrans
rs6495309	T	C	chr15:78915245:SNP	cg04140906	0.689323	0.0095409	26462	0	1
rs6495309	T	C	chr15:78915245:SNP	cg04882995	-0.575855	0.0098536	26462	0	1
rs6495309	T	C	chr15:78915245:SNP	cg04896959	-0.40208	0.0102578	26118	0	1
rs6495309	T	C	chr15:78915245:SNP	cg07973591	-0.656653	0.0101989	23739	0	1
rs6495309	T	C	chr15:78915245:SNP	cg13782957	0.124464	0.0104562	26462	0	1
rs6495309	T	C	chr15:78915245:SNP	cg18825076	0.631619	0.0097344	26462	0	1
rs6495309	T	C	chr15:78915245:SNP	cg23880581	-0.463435	0.0100762	26462	0	1
rs6495309	T	C	chr15:78915245:SNP	cg24631222	0.620745	0.0098157	25744	0	1
rs6495309	T	C	chr15:78915245:SNP	cg26578274	0.383429	0.0102213	26462	5.68e-308	1
rs6495309	T	C	chr15:78915245:SNP	cg22563815	-0.31264	0.0103114	26462	6.28e-202	1
rs6495309	T	C	chr15:78915245:SNP	cg05914723	0.304108	0.0103005	26462	1.43e-191	1
rs6495309	T	C	chr15:78915245:SNP	cg10852096	0.300092	0.0103201	26462	6.72e-186	1
rs6495309	T	C	chr15:78915245:SNP	cg13561554	0.272526	0.0103513	26462	9.25e-153	1
rs1800440	C	T	chr2:38298139:SNP	cg07380506	-0.286787	0.0110424	26539	1.04e-148	1
rs6495309	T	C	chr15:78915245:SNP	cg11412248	0.251551	0.0103652	26462	4.19e-130	1
rs6495309	T	C	chr15:78915245:SNP	cg19696491	-0.247289	0.0103772	26462	1.63e-125	1
rs6495309	T	C	chr15:78915245:SNP	cg12645284	-0.221035	0.0103976	26462	2.77e-100	1
rs6495309	T	C	chr15:78915245:SNP	cg22753661	-0.214185	0.0104023	26462	3.36e-94	1
rs6495309	T	C	chr15:78915245:SNP	cg11826999	-0.212315	0.0103983	26462	1.15e-92	1
rs6495309	T	C	chr15:78915245:SNP	cg27554782	-0.207674	0.0104046	26462	1.229e-88	1
rs1800440	C	T	chr2:38298139:SNP	cg02486145	-0.199667	0.0109788	27257	6.583e-74	1
rs6495309	T	C	chr15:78915245:SNP	cg04671614	-0.185712	0.0108462	24333	1.011e-65	1
rs6495309	T	C	chr15:78915245:SNP	cg01879437	-0.17956	0.0105727	25744	1.09e-64	1
rs1800440	C	T	chr2:38298139:SNP	cg12802310	-0.183953	0.0109868	27257	6.368e-63	1
rs1800440	C	T	chr2:38298139:SNP	cg11656478	0.169757	0.0110839	26913	6.01e-53	1
rs6495309	T	C	chr15:78915245:SNP	cg17108064	-0.1568	0.0104413	26462	5.658e-51	1
rs1800440	C	T	chr2:38298139:SNP	cg06202585	-0.145748	0.0110118	27257	5.464e-40	1
rs6495309	T	C	chr15:78915245:SNP	cg00061860	0.135914	0.0104553	26462	1.23e-38	1
rs6495309	T	C	chr15:78915245:SNP	cg21642963	-0.134875	0.0104446	26462	3.786e-38	1
rs6495309	T	C	chr15:78915245:SNP	cg09413615	-0.131604	0.0104567	26462	2.534e-36	1
rs6495309	T	C	chr15:78915245:SNP	cg24506363	-0.130061	0.010459	26462	1.681e-35	1
rs1800440	C	T	chr2:38298139:SNP	cg00565882	-0.137311	0.0110548	27009	2.012e-35	1
rs1800440	C	T	chr2:38298139:SNP	cg20408276	-0.122791	0.0110213	27257	7.9e-29	1
rs6495309	T	C	chr15:78915245:SNP	cg08426200	-0.110714	0.0104685	26462	3.852e-26	1
rs6495309	T	C	chr15:78915245:SNP	cg20511832	-0.116397	0.0110557	23739	6.404e-26	1
rs1800440	C	T	chr2:38298139:SNP	cg00238510	-0.116468	0.0111064	26913	9.958e-26	1
rs1800440	C	T	chr2:38298139:SNP	cg01893571	-0.111744	0.0110215	27257	3.717e-24	1
rs1800440	C	T	chr2:38298139:SNP	cg06264984	-0.106236	0.0110277	27257	5.773e-22	1
rs6495309	T	C	chr15:78915245:SNP	cg12057576	0.100644	0.0104711	26462	7.14e-22	1
rs6495309	T	C	chr15:78915245:SNP	cg07120314	0.0885598	0.010474	26462	2.785e-17	1
rs114342890	T	G	chr2:38244417:SNP	cg07380506	-0.191245	0.0239343	25959	1.345e-15	1
rs6495309	T	C	chr15:78915245:SNP	cg23337754	0.040742	0.0106267	25744	0.0001261	1
rs1800440	C	T	chr2:38298139:SNP	cg26315221	0.0326042	0.0119545	22924	0.006384	1
CisTrans - 1 indicates that the association is cis (<1 Mb from the DNAm site), 0 indicates that it is trans.
