# Supplementary material for: A blood- and brain-based EWAS of smoking
Source: Nat Commun. 2025 Apr 4;16:3210. doi: 10.1038/s41467-025-58357-6 (PMC11968855; doi:10.1038/s41467-025-58357-6)
Supplement: Supplementary file 16 — Supplementary Data 14 [file 41467_2025_58357_MOESM16_ESM.xlsx]

## Sheet: Sheet1
Supplementary Data 14. The comparison of GrimAge DNAm pack years GWAS results to previously published GWAS studies of tobacco use (Saunders et al., 2022). SNPs were filtered to loci significant at P<5x10-8. Grimage DNAm pack years GWAS used Genome Reference Consortium Human (GRCh) Build version 37. GWASs from Saunders et al. were converted from GRCh38 to CRCh37 for compability.
			Grimage DNAm Pack Years		Smoking Initiation		Age at Smoking Initiation		Smoking Cessation		Cigarettes per Day
SNP	Chromosome	Position	Beta	P	Beta	P	Beta	P	Beta	P	Beta	P
rs10000493	4	66953733	NA	NA	-0.0167	4.02e-09	NA	NA	NA	NA	-0.0129	0.00122
rs10001365	4	146876062	NA	NA	-0.0145	1.71e-09	0.00692	0.0438	-0.00845	0.0108	NA	NA
rs10002111	4	67815504	-0.355157	0.0395486	-0.0167	6.13e-09	NA	NA	NA	NA	-0.0132	0.00104
rs10011144	4	146862340	NA	NA	-0.0144	9.1e-09	NA	NA	-0.0102	0.00327	0.00766	0.0285
rs10013075	4	66942460	NA	NA	-0.0228	3.48e-08	NA	NA	-0.0117	0.040436	NA	NA
rs10013280	4	146867557	NA	NA	-0.0146	6.44e-09	NA	NA	-0.0102	0.00307	0.00787	0.0247
rs10013636	4	146963630	NA	NA	-0.0142	4.17e-09	NA	NA	-0.00883	0.00792	NA	NA
rs10016423	4	67809423	-0.345769	0.0450677	-0.017	3.5e-09	NA	NA	NA	NA	-0.0132	0.00102
rs10018635	4	146862008	NA	NA	-0.0144	8.49e-09	NA	NA	-0.0101	0.0034	0.0076	0.0299
rs10019569	4	147025452	NA	NA	-0.0141	5.12e-09	0.00931	0.00682	NA	NA	NA	NA
rs10021652	4	146941068	NA	NA	-0.0137	1.39e-08	0.00754	0.0289	-0.00871	0.00896	NA	NA
rs1002481	6	111712022	-0.569716	0.00326102	-0.018	1.18e-08	0.0114	0.011378	NA	NA	-0.0112	0.0115
rs10032539	4	146904767	NA	NA	-0.0139	8.35e-09	0.00782	0.0235	-0.00864	0.00947	NA	NA
rs10032824	4	67809868	-0.345769	0.0450677	-0.017	3.49e-09	NA	NA	NA	NA	-0.0133	0.00097
rs10034043	4	146896961	NA	NA	-0.014	6.34e-09	0.00781	0.0238	-0.00862	0.00971	NA	NA
rs10036375	5	155408837	NA	NA	0.0149	3.83e-08	NA	NA	NA	NA	NA	NA
rs10036440	5	155409275	NA	NA	0.0149	3.96e-08	NA	NA	NA	NA	NA	NA
rs10039321	5	167571380	NA	NA	-0.016	1.54e-08	NA	NA	-0.00929	0.018	NA	NA
rs10042499	5	167571574	NA	NA	-0.0157	1.02e-09	NA	NA	-0.0103	0.00349	NA	NA
rs10044618	5	88485351	NA	NA	-0.015	4.02e-10	0.00803	0.0188	NA	NA	NA	NA
rs1004787	2	45159091	0.485883	0.000522769	0.0139	7.06e-09	NA	NA	NA	NA	NA	NA
rs10060720	5	88467651	NA	NA	-0.0159	1.97e-11	0.00946	0.00521	NA	NA	NA	NA
rs1006134	2	145378051	NA	NA	-0.0171	7.17e-13	0.00969	0.00446	NA	NA	NA	NA
rs1006135	2	145377820	NA	NA	-0.0172	5.63e-13	0.00971	0.00435	NA	NA	NA	NA
rs10071347	5	166989242	-0.295872	0.0435735	-0.0148	2.2e-09	NA	NA	-0.0129	0.000156	NA	NA
rs1008127	2	145376350	NA	NA	-0.0172	5.36e-13	0.00972	0.00433	NA	NA	NA	NA
rs10083696	15	78831674	NA	NA	NA	NA	NA	NA	NA	NA	0.0408	6.38e-33
rs10083697	15	78831697	NA	NA	NA	NA	NA	NA	NA	NA	0.0408	6.77e-33
rs10087172	8	42761725	NA	NA	NA	NA	NA	NA	-0.0145	0.000316	-0.0318	8.38e-15
rs10087388	8	42849782	NA	NA	NA	NA	NA	NA	NA	NA	-0.0207	1.64e-08
rs10091459	8	92194785	NA	NA	-0.0139	6.84e-09	0.012	0.000402	-0.00993	0.00255	-0.0159	3.47e-05
rs10092082	8	27594987	NA	NA	-0.0151	4.75e-08	0.0151	0.000124	NA	NA	0.0184	1.53e-06
rs10092346	8	42784150	NA	NA	NA	NA	NA	NA	-0.0141	0.000537	-0.0295	5.81e-13
rs10092649	8	58890103	NA	NA	-0.0132	2.94e-08	NA	NA	NA	NA	-0.00683	0.0411
rs1010034	8	64038528	NA	NA	0.0139	4.7e-09	NA	NA	NA	NA	NA	NA
rs10106661	8	42998571	NA	NA	NA	NA	NA	NA	-0.0118	0.0185	-0.0287	1.54e-08
rs10107450	8	42774752	NA	NA	NA	NA	NA	NA	-0.0127	0.00104	-0.0319	4.3e-16
rs1010820	15	82946202	NA	NA	-0.0176	9.22e-10	NA	NA	NA	NA	NA	NA
rs10108797	8	42769931	NA	NA	NA	NA	NA	NA	-0.0148	0.000257	-0.0316	1.19e-14
rs10109040	8	42770170	NA	NA	NA	NA	NA	NA	-0.015	0.000207	-0.0317	1.03e-14
rs10109864	8	42758373	NA	NA	NA	NA	NA	NA	-0.0188	3.5e-05	-0.035	1.71e-14
rs10110332	8	42758043	NA	NA	NA	NA	NA	NA	-0.017	0.000139	-0.0328	1.54e-13
rs10110473	8	42779487	NA	NA	NA	NA	NA	NA	-0.0172	5.78e-05	-0.0331	1.64e-14
rs10127961	1	73786469	-0.52196	0.000413308	-0.0154	3.16e-10	0.00908	0.00938	-0.00877	0.0093	NA	NA
rs10129509	14	98091996	NA	NA	0.0151	9.63e-10	NA	NA	0.00831	0.026283	0.0137	6.7e-05
rs10129743	14	98119865	NA	NA	0.0151	7.43e-10	NA	NA	0.00704	0.037252	0.0134	9.45e-05
rs10130355	14	98120508	NA	NA	0.0151	7.29e-10	NA	NA	0.00705	0.037032	0.0134	9.76e-05
rs10133638	14	98114250	NA	NA	0.0152	7.01e-10	NA	NA	0.00714	0.034701	0.0135	8.57e-05
rs10134256	14	98118139	NA	NA	0.0152	6.27e-10	NA	NA	0.00705	0.036968	0.0134	9.14e-05
rs10134382	14	98118319	NA	NA	0.0152	6.33e-10	NA	NA	0.00705	0.036936	0.0134	9.06e-05
rs10134638	14	98118450	NA	NA	0.0152	6.08e-10	NA	NA	0.00705	0.037073	0.0134	9.11e-05
rs10134892	14	98118570	NA	NA	0.0152	6.85e-10	NA	NA	0.00705	0.036849	0.0134	9.43e-05
rs10136290	14	98073360	NA	NA	0.0141	4.76e-09	NA	NA	0.00831	0.012155	0.0139	3.41e-05
rs10136657	14	98087330	NA	NA	0.0135	2.23e-08	NA	NA	0.00841	0.011107	0.014	3.2e-05
rs1013847	2	155119517	NA	NA	0.0146	4.78e-08	-0.0082	0.0291	NA	NA	NA	NA
rs1014242	7	32232693	NA	NA	-0.009	0.00028	NA	NA	-0.0119	0.000478	-0.022	1.56e-10
rs10142957	14	98068221	NA	NA	0.0142	3.79e-09	NA	NA	0.00826	0.012671	0.014	3.11e-05
rs10143652	14	98120730	NA	NA	0.0151	7.3e-10	NA	NA	0.00703	0.037469	0.0134	9.6e-05
rs10143773	14	98092965	NA	NA	0.0151	9.26e-10	NA	NA	0.00836	0.025329	0.0137	6.43e-05
rs10143900	14	98120725	NA	NA	0.0151	7.15e-10	NA	NA	0.00702	0.037778	0.0134	9.49e-05
rs10144522	14	98114129	NA	NA	0.0152	7.19e-10	NA	NA	0.00712	0.035217	0.0135	8.34e-05
rs10144648	14	98114306	NA	NA	0.0152	7.03e-10	NA	NA	0.00714	0.034583	0.0135	8.89e-05
rs10146627	14	98118310	NA	NA	0.0152	6.33e-10	NA	NA	0.00703	0.037493	0.0134	9.13e-05
rs10147371	14	98122319	NA	NA	0.0152	5.82e-10	NA	NA	0.00714	0.034684	0.0133	0.000111
rs10147464	14	98122398	NA	NA	0.0151	7.15e-10	NA	NA	0.00709	0.036049	0.0133	0.000103
rs10147467	14	98122408	NA	NA	0.0152	7.03e-10	NA	NA	0.00715	0.034372	0.0133	0.000105
rs10148425	14	98082373	NA	NA	0.0135	2.24e-08	NA	NA	0.00838	0.011313	0.0141	2.79e-05
rs10150247	14	98087919	NA	NA	0.015	1.11e-09	NA	NA	NA	NA	0.0135	8.15e-05
rs10159196	1	73863269	-0.476147	0.00109984	-0.0156	1.12e-10	0.00724	0.0364	-0.00762	0.0226	-0.00818	0.0158
rs10159545	10	21478040	NA	NA	0.0143	5.71e-09	NA	NA	0.00803	0.0174	NA	NA
rs1016271	14	98128349	NA	NA	0.0138	1.01e-08	NA	NA	0.00888	0.007313	0.0136	5.07e-05
rs10163145	15	78782993	NA	NA	NA	NA	NA	NA	0.0103	0.00823	0.0484	1.07e-35
rs10167200	2	63371103	NA	NA	0.00572	0.0164	-0.0187	3.83e-08	NA	NA	NA	NA
rs10167849	2	63371504	NA	NA	0.00578	0.0154	-0.0187	3.64e-08	NA	NA	NA	NA
rs10169292	2	63326100	NA	NA	0.00765	0.00327	-0.0216	5.38e-09	NA	NA	NA	NA
rs10169579	2	63231246	NA	NA	-0.0129	1.2e-05	0.0258	7.07e-10	NA	NA	NA	NA
rs10170829	2	63307235	NA	NA	0.00754	0.00377	-0.0214	7.66e-09	NA	NA	NA	NA
rs10170929	2	63307381	NA	NA	0.00753	0.00382	-0.0214	7.53e-09	NA	NA	NA	NA
rs10173637	2	63284986	NA	NA	0.00671	0.0111	-0.0223	3.05e-09	NA	NA	NA	NA
rs10175039	2	145395197	NA	NA	-0.0178	4.67e-14	0.00964	0.00428	NA	NA	NA	NA
rs1017945	7	133463329	NA	NA	-0.0177	5.16e-09	NA	NA	NA	NA	NA	NA
rs10183579	2	63307593	NA	NA	0.00756	0.00365	-0.0215	6.98e-09	NA	NA	NA	NA
rs10184105	2	63281028	NA	NA	0.00748	0.00397	-0.0213	8.17e-09	NA	NA	NA	NA
rs10184990	2	155149481	NA	NA	0.0142	2.19e-09	-0.0067	0.0472	NA	NA	NA	NA
rs10186743	2	63382248	NA	NA	0.0054	0.0241	-0.0191	2e-08	NA	NA	NA	NA
rs10187072	2	145343656	NA	NA	-0.0158	2.53e-11	0.00801	0.0176	NA	NA	NA	NA
rs10188700	2	63212176	NA	NA	-0.0128	1.51e-05	0.0265	2.71e-10	NA	NA	NA	NA
rs10192394	2	146298007	0.357809	0.0100255	0.0154	1.03e-10	-0.0157	3.94e-06	0.00752	0.0221	NA	NA
rs10193706	2	146316319	0.445139	0.00135598	0.015	3.3e-10	-0.0125	0.00024	0.00718	0.0285	NA	NA
rs10196392	2	63390917	NA	NA	0.00537	0.0246	-0.019	2.63e-08	NA	NA	NA	NA
rs10197143	2	145397779	NA	NA	-0.0167	3.52e-12	0.00916	0.00759	NA	NA	NA	NA
rs10197437	2	63372953	NA	NA	0.00909	0.0034	-0.0229	3.81e-08	NA	NA	NA	NA
rs10198737	2	145372236	NA	NA	-0.0172	5.55e-13	0.00967	0.00451	NA	NA	NA	NA
rs10199356	2	145373563	NA	NA	-0.0172	6.35e-13	0.00968	0.00448	NA	NA	NA	NA
rs10199943	2	63386411	NA	NA	0.00554	0.0205	-0.0191	2.18e-08	NA	NA	NA	NA
rs10200107	2	63386409	NA	NA	0.0056	0.0191	-0.0194	1.23e-08	NA	NA	NA	NA
rs10201254	2	63316583	NA	NA	0.00754	0.00374	-0.0215	6.8e-09	NA	NA	NA	NA
rs10201277	2	145395686	NA	NA	-0.0178	4.58e-14	0.00962	0.00437	NA	NA	NA	NA
rs1020249	2	106169084	NA	NA	NA	NA	NA	NA	0.211	1.86e-08	NA	NA
rs1020250	2	106168995	NA	NA	NA	NA	NA	NA	0.203	1.78e-08	NA	NA
rs10203263	2	63227266	NA	NA	-0.0128	9.18e-06	0.024	4.8e-09	NA	NA	NA	NA
rs10204857	2	145396907	NA	NA	-0.0179	3.78e-14	0.00954	0.00468	NA	NA	NA	NA
rs10207356	2	63284880	NA	NA	0.00726	0.00542	-0.021	1.72e-08	NA	NA	NA	NA
rs10207381	2	145370971	NA	NA	-0.0173	4.99e-13	0.00966	0.00457	NA	NA	NA	NA
rs10209822	2	63345312	NA	NA	0.00753	0.00378	-0.0217	4.88e-09	NA	NA	NA	NA
rs1021070	15	78654521	NA	NA	NA	NA	NA	NA	NA	NA	-0.0385	3.12e-29
rs1021071	15	78968179	0.322112	0.0234917	NA	NA	NA	NA	0.0125	0.000206	0.062	2.98e-74
rs10211081	2	145372388	NA	NA	-0.0172	5.7e-13	0.00968	0.00449	NA	NA	NA	NA
rs10211099	2	145381341	NA	NA	-0.0171	7.63e-13	0.0097	0.00441	NA	NA	NA	NA
rs10214442	6	111753060	-0.577162	0.00165576	-0.0174	1.54e-09	0.00995	0.015061	NA	NA	-0.00906	0.025
rs10226228	7	32276001	NA	NA	0.00838	0.000766	NA	NA	0.0123	0.000312	0.022	2.08e-10
rs1022685	20	32330959	NA	NA	0.00665	0.005853	NA	NA	NA	NA	0.0196	4.36e-09
rs1022732	20	32564292	NA	NA	0.00944	0.000123	-0.00685	0.048471	NA	NA	0.0199	5.74e-09
rs10233018	7	117883655	NA	NA	0.0137	8.79e-09	NA	NA	0.0125	0.000127	NA	NA
rs10233045	7	32224880	NA	NA	0.00836	0.0025	-0.00835	0.031204	0.014	0.000164	0.0228	8.46e-10
rs10234614	7	70296171	NA	NA	-0.0153	1.39e-08	NA	NA	NA	NA	NA	NA
rs10234892	7	70296378	NA	NA	-0.0151	2.56e-08	NA	NA	NA	NA	NA	NA
rs10235487	7	70128390	NA	NA	-0.0156	7.09e-09	NA	NA	NA	NA	NA	NA
rs10235781	7	70141950	NA	NA	-0.0158	4.97e-09	NA	NA	NA	NA	NA	NA
rs10235995	7	133583400	NA	NA	0.017	1.25e-08	-0.00849	0.043852	NA	NA	NA	NA
rs10236197	7	32252149	NA	NA	0.00899	0.000292	NA	NA	0.0123	0.000293	0.0221	1.53e-10
rs10237329	7	32226113	NA	NA	-0.00919	0.000203	NA	NA	-0.012	0.000424	-0.022	1.49e-10
rs10240905	7	32223457	NA	NA	-0.00924	0.000194	NA	NA	-0.0119	0.000456	-0.0221	1.42e-10
rs10242758	7	117882902	NA	NA	0.0135	2.02e-08	NA	NA	0.0129	9.97e-05	NA	NA
rs10244364	7	117889587	NA	NA	0.0136	2.95e-08	NA	NA	0.0117	0.000526	NA	NA
rs1024993	5	167579004	NA	NA	-0.0148	5.48e-09	NA	NA	-0.0106	0.00219	NA	NA
rs1024994	5	167579671	NA	NA	-0.0163	2.9e-10	NA	NA	-0.0103	0.00372	NA	NA
rs10251306	7	70174992	NA	NA	-0.0159	3.61e-09	NA	NA	NA	NA	NA	NA
rs1025132	2	63133504	NA	NA	-0.00551	0.0227	0.0193	2.07e-08	NA	NA	NA	NA
rs1025143	15	47392862	NA	NA	0.014	1.64e-08	NA	NA	0.0117	0.000592	NA	NA
rs10252771	7	117856836	NA	NA	0.0137	2.12e-08	NA	NA	0.0114	0.000681	NA	NA
rs10256186	7	70176798	NA	NA	-0.016	2.98e-09	NA	NA	NA	NA	NA	NA
rs10259431	7	32241785	NA	NA	-0.00895	0.000303	NA	NA	-0.0119	0.000488	-0.022	1.49e-10
rs10259910	7	117863928	NA	NA	0.0139	1.48e-08	NA	NA	0.0116	0.000611	NA	NA
rs10260563	7	133493917	NA	NA	-0.018	3.38e-09	NA	NA	NA	NA	NA	NA
rs10262548	7	133424544	NA	NA	-0.0178	4.48e-09	NA	NA	NA	NA	NA	NA
rs10263711	7	117873783	NA	NA	0.0139	1.6e-08	NA	NA	0.0117	0.000511	NA	NA
rs10264177	7	32331250	NA	NA	0.00903	0.000372	NA	NA	0.0117	0.000798	0.0215	1e-09
rs10267029	7	133592448	NA	NA	0.0174	8.6e-09	-0.00926	0.030478	NA	NA	NA	NA
rs10267771	7	117882004	NA	NA	0.0138	2.08e-08	NA	NA	0.012	0.000389	NA	NA
rs10268924	7	70182239	NA	NA	-0.0153	1.6e-08	NA	NA	NA	NA	NA	NA
rs10271037	7	32290724	NA	NA	NA	NA	NA	NA	NA	NA	0.021	4.34e-08
rs10276144	7	133438067	NA	NA	-0.0176	7.69e-09	NA	NA	NA	NA	NA	NA
rs10276325	7	133533332	NA	NA	-0.0178	5.91e-09	NA	NA	NA	NA	NA	NA
rs10279261	7	133905093	NA	NA	-0.0141	9.04e-09	NA	NA	NA	NA	NA	NA
rs1028563	20	32330729	NA	NA	NA	NA	NA	NA	NA	NA	0.0229	1.06e-11
rs1029372	9	136478442	0.3071	0.0291213	NA	NA	NA	NA	0.0195	2.13e-09	NA	NA
rs1035010	7	70133342	NA	NA	-0.0153	1.6e-08	NA	NA	NA	NA	NA	NA
rs1036377	15	78904787	NA	NA	NA	NA	NA	NA	NA	NA	-0.0316	7.34e-18
rs1037908	14	98085233	NA	NA	0.015	1.09e-09	NA	NA	NA	NA	0.0136	7.17e-05
rs1037909	14	98085188	NA	NA	0.0135	2.16e-08	NA	NA	0.00804	0.015244	0.0141	2.71e-05
rs1038630	7	133465067	NA	NA	-0.0179	4.81e-09	NA	NA	NA	NA	NA	NA
rs1040173	2	145362943	NA	NA	-0.0172	5.6e-13	0.00992	0.00357	NA	NA	NA	NA
rs1040174	2	145362669	NA	NA	-0.0165	2.44e-11	0.00965	0.00628	NA	NA	NA	NA
rs10404667	19	40856993	NA	NA	NA	NA	NA	NA	-0.0116	0.00226	0.0239	2.79e-10
rs1040752	20	32441221	NA	NA	NA	NA	NA	NA	NA	NA	0.0229	1.09e-11
rs10425738	19	40911822	NA	NA	NA	NA	NA	NA	-0.0101	0.0053	0.0207	1.53e-08
rs10427219	2	63395872	NA	NA	0.00541	0.0236	-0.0189	2.94e-08	NA	NA	NA	NA
rs10427255	2	146125523	-0.304202	0.0289064	-0.0181	2.4e-14	0.00962	0.00436	-0.00659	0.043	NA	NA
rs10433499	3	85497551	NA	NA	-0.0163	8.54e-11	NA	NA	0.0108	0.00163	0.0134	0.000109
rs10433500	3	85497648	NA	NA	-0.0151	1.06e-09	NA	NA	0.0123	0.000307	0.0139	5.06e-05
rs10433525	3	85496716	NA	NA	-0.0162	8.99e-11	NA	NA	0.0108	0.00168	0.0134	0.000105
rs1045130	15	78759379	NA	NA	NA	NA	NA	NA	NA	NA	-0.0366	3.58e-25
rs10453088	8	64104412	NA	NA	0.0147	1.49e-09	NA	NA	NA	NA	NA	NA
rs10458563	1	50146578	NA	NA	0.0162	4.95e-08	NA	NA	0.0127	0.001881	NA	NA
rs10465817	1	73975686	-0.456247	0.00194072	-0.0148	1.16e-09	0.00721	0.0385	NA	NA	-0.0108	0.00161
rs10465867	1	73880586	-0.335021	0.01731	-0.0131	3.55e-08	0.0115	0.000719	-0.01	0.00238	NA	NA
rs10465868	1	73880654	-0.397857	0.00434456	-0.0138	6.11e-09	0.00865	0.0108	NA	NA	NA	NA
rs10465869	1	73880724	-0.397857	0.00434456	-0.0138	6.29e-09	0.00864	0.011	NA	NA	NA	NA
rs1046778	10	102901727	NA	NA	0.0143	2.48e-08	NA	NA	0.00696	0.0491	NA	NA
rs1046956	3	50222926	-0.293584	0.0477408	-0.0147	7.48e-09	NA	NA	-0.00871	0.012381	NA	NA
rs10475853	5	167576564	NA	NA	-0.0159	6.27e-10	NA	NA	-0.0104	0.00312	NA	NA
rs10475856	5	167608576	NA	NA	-0.0158	8.69e-10	NA	NA	-0.00979	0.00574	NA	NA
rs10488169	7	133574974	NA	NA	0.0173	1.1e-08	NA	NA	NA	NA	NA	NA
rs10493515	1	73815631	-0.419918	0.00257559	-0.0135	1.23e-08	0.0101	0.00283	-0.00678	0.0382	NA	NA
rs10493516	1	73818516	-0.508054	0.00058186	-0.0152	3.9e-10	0.00897	0.0101	-0.00883	0.00877	NA	NA
rs10493517	1	73858351	-0.3947	0.00465462	-0.0138	5.52e-09	0.00862	0.0111	NA	NA	NA	NA
rs10493518	1	73860631	-0.401088	0.00403152	-0.0139	4.04e-09	0.00861	0.0112	NA	NA	NA	NA
rs10499812	7	70189004	NA	NA	-0.016	3.18e-09	NA	NA	NA	NA	NA	NA
rs10502161	11	112972703	NA	NA	0.018	4.16e-08	NA	NA	NA	NA	NA	NA
rs10502163	11	112975412	NA	NA	0.0174	2.72e-11	NA	NA	NA	NA	NA	NA
rs10502164	11	113036699	NA	NA	0.0181	3.72e-08	NA	NA	NA	NA	NA	NA
rs10502165	11	113063773	NA	NA	0.0204	2.34e-12	NA	NA	NA	NA	NA	NA
rs10504371	8	64077973	NA	NA	0.0142	2.1e-09	NA	NA	NA	NA	NA	NA
rs10505855	5	88440962	NA	NA	-0.0154	4.94e-08	NA	NA	NA	NA	-0.00778	0.0493
rs10505857	5	88420376	NA	NA	-0.0156	3.9e-08	NA	NA	NA	NA	-0.00807	0.0419
rs10511075	3	85534253	NA	NA	-0.0153	5.83e-10	NA	NA	0.0146	9.92e-05	0.0136	6.72e-05
rs10511076	3	85534043	NA	NA	-0.0153	5.82e-10	NA	NA	0.0146	0.000102	0.0136	6.68e-05
rs10511078	3	85528885	NA	NA	-0.0161	1.36e-10	NA	NA	0.0108	0.00157	0.0135	9.53e-05
rs10511081	3	85566831	NA	NA	-0.0154	3.87e-10	NA	NA	0.014	0.000187	0.0137	6.34e-05
rs10511083	3	85521809	NA	NA	-0.0154	5.09e-10	NA	NA	0.0146	0.000103	0.0135	7.44e-05
rs10511085	3	85482737	NA	NA	-0.0155	3.82e-10	NA	NA	0.0116	0.000581	0.0135	7.74e-05
rs10511087	3	85389986	NA	NA	-0.0159	1.01e-10	NA	NA	0.0112	0.000834	0.0138	4.69e-05
rs1051730	15	78894339	0.560247	0.00015443	NA	NA	NA	NA	0.0247	8.95e-13	0.0947	8.6e-162
rs10519198	15	78450412	NA	NA	NA	NA	-0.00751	0.02727	-0.00818	0.0128	-0.0229	6.84e-12
rs10519203	15	78814046	-0.518975	0.000428517	NA	NA	NA	NA	-0.0241	2.15e-12	-0.0937	1.71e-160
rs10519848	4	146972483	NA	NA	-0.0141	4.29e-08	NA	NA	-0.00819	0.0212	NA	NA
rs1052035	15	78549011	NA	NA	NA	NA	NA	NA	NA	NA	0.0623	8.44e-14
rs10520576	15	83149520	NA	NA	-0.0164	8.79e-09	NA	NA	NA	NA	NA	NA
rs10556948	1	73307221	NA	NA	-0.0198	1.66e-11	0.00932	0.0178	-0.00978	0.0142	NA	NA
rs10582910	15	78808644	NA	NA	NA	NA	NA	NA	NA	NA	0.0362	2.48e-17
rs10585929	8	92211579	NA	NA	-0.0163	1.77e-08	0.013	0.000775	-0.0118	0.00267	NA	NA
rs10595283	1	73382707	NA	NA	-0.0192	3.99e-11	0.00871	0.0252	-0.00957	0.0157	NA	NA
rs1061	11	113118576	NA	NA	-0.0145	1.18e-09	NA	NA	NA	NA	0.00788	0.0181
rs10625725	15	78750846	NA	NA	NA	NA	NA	NA	0.0109	0.0342	0.0348	1.89e-12
rs1062980	15	78792527	-0.52197	0.000335007	NA	NA	NA	NA	-0.0118	0.000397	-0.0625	8.77e-76
rs1067872	1	73954939	-0.469234	0.00143245	-0.0142	5.56e-09	0.00706	0.0429	NA	NA	-0.0102	0.00282
rs10686669	15	78889972	NA	NA	NA	NA	NA	NA	NA	NA	-0.0267	1.36e-09
rs1069049	6	100898018	NA	NA	-0.0144	3.7e-08	NA	NA	NA	NA	-0.011	0.00248
rs10709956	15	78580492	NA	NA	NA	NA	NA	NA	0.00776	0.0467	0.0246	1.82e-10
rs1072003	8	42764858	NA	NA	NA	NA	NA	NA	-0.0166	7.62e-05	-0.0295	4.49e-12
rs10732841	1	73786858	-0.522837	0.000404484	-0.0153	4.1e-10	0.00927	0.0081	-0.00889	0.00845	NA	NA
rs10732843	1	43483424	NA	NA	0.0135	2.64e-08	NA	NA	0.0108	0.001312	NA	NA
rs10732853	11	112887410	0.291745	0.0414041	0.0242	3.15e-24	NA	NA	0.00818	0.0125	NA	NA
rs10736419	1	73845941	-0.511436	0.000541017	-0.0154	3.09e-10	0.00933	0.00754	-0.00911	0.00703	NA	NA
rs10736463	11	112854052	0.296551	0.038056	0.0242	3.58e-24	NA	NA	0.00832	0.0111	NA	NA
rs10738415	9	15824477	NA	NA	-0.00517	0.0289	0.0097	0.004061	NA	NA	-0.0181	4.03e-08
rs1074052	9	133597376	NA	NA	0.00684	0.00417	NA	NA	0.0212	1.2e-10	0.0104	0.00191
rs10749819	1	73794923	-0.508928	0.000577019	-0.0153	3.29e-10	0.00922	0.0084	-0.00898	0.00778	NA	NA
rs10749820	1	73812598	-0.502585	0.000613322	-0.0151	4.59e-10	0.00853	0.0142	-0.00821	0.0146	NA	NA
rs10749821	1	73833914	-0.513064	0.00051163	-0.0154	2.72e-10	0.00926	0.00792	-0.00859	0.0109	NA	NA
rs10749822	1	73845360	-0.516339	0.000479056	-0.0153	3.8e-10	0.00942	0.00705	-0.00914	0.00686	NA	NA
rs10749824	1	73900947	-0.425399	0.00542703	-0.0162	2.33e-10	0.0106	0.00382	-0.0116	0.000936	-0.00891	0.0125
rs10750016	11	112837740	0.307292	0.0317748	0.024	8.15e-24	NA	NA	0.00803	0.0143	NA	NA
rs10750017	11	112975526	NA	NA	0.0174	2.87e-11	NA	NA	NA	NA	NA	NA
rs10750018	11	112976705	NA	NA	0.0174	2.87e-11	NA	NA	NA	NA	NA	NA
rs10750019	11	112875768	0.291745	0.0414041	0.0242	2.8e-24	NA	NA	0.00819	0.0124	NA	NA
rs10750021	11	112896214	0.291745	0.0414041	0.0242	3.1e-24	NA	NA	0.00814	0.013	NA	NA
rs10750024	11	113118719	NA	NA	-0.0145	1.25e-09	NA	NA	NA	NA	0.00789	0.0178
rs1075619	15	83781474	-0.359403	0.0365707	-0.0164	9.29e-09	NA	NA	NA	NA	NA	NA
rs10761397	9	136469011	0.353048	0.0126072	0.00493	0.0386	NA	NA	0.0195	2.81e-09	NA	NA
rs10761413	9	133596259	NA	NA	0.0089	0.000169	NA	NA	0.0265	4.12e-16	0.016	1.35e-06
rs10782490	14	98083046	NA	NA	0.0146	7.16e-10	NA	NA	NA	NA	0.0131	7.51e-05
rs10782491	14	98083101	NA	NA	0.0134	2.57e-08	NA	NA	0.00837	0.011471	0.0139	3.41e-05
rs10786665	10	102357252	NA	NA	-0.0149	7.77e-10	NA	NA	NA	NA	NA	NA
rs10786719	10	102878235	NA	NA	0.0133	3.18e-08	NA	NA	NA	NA	NA	NA
rs10786721	10	102894626	NA	NA	0.0145	3.7e-08	NA	NA	NA	NA	NA	NA
rs10786722	10	102900311	NA	NA	0.0143	2.58e-08	NA	NA	0.00703	0.0468	NA	NA
rs10789368	1	73814159	-0.419918	0.00257559	-0.0134	1.45e-08	0.0101	0.00299	-0.00675	0.0392	NA	NA
rs10789369	1	73824909	-0.511171	0.000537933	-0.0152	4.47e-10	0.00925	0.0081	-0.00886	0.00867	NA	NA
rs10789370	1	73849297	-0.474305	0.00114444	-0.0153	2.41e-10	0.00733	0.034	-0.00756	0.0238	-0.00827	0.0145
rs10789433	1	43483103	NA	NA	0.0149	4.27e-08	NA	NA	0.0106	0.004161	0.00799	0.0309
rs10789436	1	43575295	NA	NA	-0.0183	8.04e-10	NA	NA	NA	NA	-0.0104	0.0131
rs10789442	1	43674404	NA	NA	-0.0151	1.82e-09	NA	NA	NA	NA	NA	NA
rs10789929	11	112830663	0.305955	0.0327175	0.0241	4.6e-24	NA	NA	0.008	0.0146	NA	NA
rs10789933	11	112976958	NA	NA	0.0174	2.78e-11	NA	NA	NA	NA	NA	NA
rs1079021	11	113121647	NA	NA	-0.0175	3.2e-11	NA	NA	NA	NA	NA	NA
rs1079783	9	133597741	NA	NA	0.00536	0.0413	0.00861	0.021697	0.023	2.1e-10	NA	NA
rs10803511	2	146123280	-0.302725	0.0296838	-0.018	2.99e-14	0.00984	0.00353	-0.00657	0.0436	NA	NA
rs10803512	2	145371873	NA	NA	-0.0172	5.53e-13	0.00967	0.00452	NA	NA	NA	NA
rs10808962	8	42751506	NA	NA	NA	NA	NA	NA	-0.0145	0.000298	-0.0309	3e-14
rs10821930	10	61908358	NA	NA	-0.0132	2.59e-08	0.0119	0.000438	NA	NA	0.00678	0.0404
rs10851906	15	78774676	-0.738051	1.61727e-05	NA	NA	0.00794	0.049366	-0.0168	1.58e-05	-0.0738	2.37e-77
rs10851907	15	78915864	0.447584	0.00165053	NA	NA	NA	NA	0.0168	3.46e-07	0.0845	2.93e-140
rs10851911	15	78785324	NA	NA	NA	NA	NA	NA	NA	NA	0.0358	2.35e-22
rs10853148	17	30639238	-0.303037	0.0359523	-0.0136	3.72e-08	NA	NA	0.00709	0.0358	NA	NA
rs10853742	19	40834668	NA	NA	NA	NA	NA	NA	-0.0205	1.13e-07	0.0319	4.59e-16
rs10865610	3	85545545	NA	NA	-0.0155	4.06e-10	NA	NA	0.0145	0.000114	0.0138	5.84e-05
rs10865611	3	85595216	NA	NA	-0.0158	2.72e-10	NA	NA	0.0103	0.00274	0.013	0.000181
rs10875486	20	32575771	NA	NA	0.00984	0.000209	-0.00838	0.025721	NA	NA	0.0222	1.92e-09
rs10883793	10	102892738	NA	NA	0.0145	1.53e-08	NA	NA	0.0071	0.0445	NA	NA
rs10883795	10	102894820	NA	NA	0.0145	1.53e-08	NA	NA	0.00712	0.0438	NA	NA
rs10883796	10	102895558	NA	NA	0.0145	1.6e-08	NA	NA	NA	NA	NA	NA
rs10883797	10	102899925	NA	NA	0.0143	2.7e-08	NA	NA	0.00704	0.0464	NA	NA
rs10883799	10	102903553	NA	NA	0.0143	2.4e-08	NA	NA	0.00704	0.0463	NA	NA
rs10890025	1	73738163	0.429011	0.0020949	0.0131	3.23e-08	-0.0106	0.00177	0.00781	0.017	NA	NA
rs10890029	1	73751701	0.430071	0.0020407	0.0132	2.5e-08	-0.0106	0.00175	0.00773	0.0181	NA	NA
rs10890030	1	73755783	-0.430737	0.00198735	-0.0133	1.82e-08	0.0101	0.00294	-0.00698	0.033	NA	NA
rs10890031	1	73787158	-0.419719	0.00260975	-0.0133	2.03e-08	0.00999	0.00322	-0.00692	0.0345	NA	NA
rs10890032	1	73789324	-0.570028	0.000141999	-0.015	1.23e-09	0.0104	0.00334	-0.00809	0.0177	NA	NA
rs10890033	1	73796794	-0.510613	0.00055173	-0.0153	4.04e-10	0.00924	0.00829	-0.00897	0.0079	NA	NA
rs10890034	1	73824279	-0.511472	0.00053292	-0.0153	3.73e-10	0.0091	0.00902	-0.00868	0.01	NA	NA
rs10890035	1	73828271	-0.511472	0.00053292	-0.0153	3.21e-10	0.00927	0.00787	-0.00878	0.00928	NA	NA
rs10890036	1	73830081	-0.511472	0.00053292	-0.0153	2.99e-10	0.00914	0.00874	-0.00865	0.0103	NA	NA
rs10890037	1	73845254	-0.516638	0.000474567	-0.0155	2.19e-10	0.00933	0.00758	-0.00915	0.00673	NA	NA
rs10890038	1	73859002	-0.448992	0.00322571	-0.0159	2.98e-10	0.0111	0.00221	-0.0126	0.000304	-0.00864	0.0146
rs10890039	1	73859300	-0.453029	0.00189207	-0.0154	1.94e-10	0.00719	0.0375	-0.00753	0.0242	-0.00805	0.0175
rs10890040	1	73916446	-0.435762	0.00402609	-0.0144	1.08e-08	0.0119	0.000978	-0.0119	0.000596	-0.00856	0.015
rs10890255	1	43565822	NA	NA	-0.0166	8.18e-09	NA	NA	NA	NA	-0.00988	0.0142
rs10890261	1	43586706	NA	NA	-0.018	1.34e-09	NA	NA	NA	NA	-0.0103	0.0132
rs10890268	1	43629437	NA	NA	-0.0152	4.86e-08	NA	NA	NA	NA	-0.00958	0.0148
rs10891480	11	112830526	0.288837	0.0438974	0.0231	8.66e-22	NA	NA	0.0074	0.0253	NA	NA
rs10891481	11	112830562	0.288837	0.0438974	0.023	1.01e-21	NA	NA	0.00742	0.0249	NA	NA
rs10891485	11	112979701	NA	NA	0.0175	2.27e-11	NA	NA	NA	NA	NA	NA
rs10891487	11	112869054	0.298983	0.0365533	0.0242	3.59e-24	NA	NA	0.00823	0.012	NA	NA
rs10891488	11	112998381	NA	NA	0.0168	5.02e-10	NA	NA	NA	NA	NA	NA
rs10891490	11	112885527	-0.294657	0.037873	-0.023	3.93e-22	NA	NA	-0.00675	0.0386	NA	NA
rs10891492	11	112909745	0.287772	0.0442196	0.024	8.53e-24	NA	NA	0.00794	0.0154	NA	NA
rs10891493	11	113039149	NA	NA	0.0187	1.36e-09	NA	NA	NA	NA	NA	NA
rs10891495	11	112918941	0.375236	0.0355034	0.0207	9.7e-13	NA	NA	NA	NA	NA	NA
rs10891496	11	112920921	0.331651	0.0187516	0.0187	3.21e-15	NA	NA	0.00672	0.0396	NA	NA
rs10891498	11	112921522	0.335415	0.0176549	0.0184	8.97e-15	NA	NA	NA	NA	NA	NA
rs10891499	11	112924114	0.336609	0.0175065	0.0186	4.75e-15	NA	NA	0.00645	0.0484	NA	NA
rs10891503	11	113093417	NA	NA	0.0191	3.47e-11	NA	NA	NA	NA	NA	NA
rs10891504	11	113098536	NA	NA	-0.0168	1.26e-12	NA	NA	-0.00671	0.0392	0.00713	0.0311
rs10891505	11	113102775	NA	NA	-0.0168	1.17e-12	NA	NA	-0.00709	0.0294	0.00716	0.0303
rs10891510	11	113137438	NA	NA	-0.0156	4.8e-11	NA	NA	-0.00657	0.0438	NA	NA
rs10891518	11	113148242	NA	NA	-0.0155	5.37e-11	NA	NA	-0.0067	0.0396	NA	NA
rs10928246	2	145371696	NA	NA	-0.0172	6.01e-13	0.00965	0.0046	NA	NA	NA	NA
rs10928248	2	145388029	NA	NA	-0.0161	2.5e-11	0.00917	0.00766	NA	NA	NA	NA
rs10932356	2	155117077	NA	NA	0.0139	5.36e-09	-0.00744	0.0284	NA	NA	NA	NA
rs1093431	6	100972282	NA	NA	-0.0138	3.56e-08	NA	NA	NA	NA	-0.00775	0.0264
rs1093494	6	100973952	NA	NA	-0.0144	3.6e-08	NA	NA	NA	NA	-0.0106	0.00366
rs1093495	6	100974068	NA	NA	-0.0138	3.55e-08	NA	NA	NA	NA	-0.00774	0.0265
rs10942529	5	87647584	0.321376	0.021926	0.0157	3.29e-11	-0.0092	0.00648	NA	NA	NA	NA
rs10942532	5	88462015	NA	NA	-0.0156	3.92e-08	NA	NA	NA	NA	-0.0079	0.0464
rs10950199	7	70299117	NA	NA	-0.0155	7.83e-09	NA	NA	NA	NA	NA	NA
rs10951325	7	32225933	NA	NA	0.00911	0.000241	NA	NA	0.0122	0.000359	0.022	1.78e-10
rs10954417	7	133515768	NA	NA	-0.0183	1.36e-09	NA	NA	NA	NA	NA	NA
rs10958724	8	42661984	NA	NA	NA	NA	NA	NA	0.0102	0.0145	0.0287	6.42e-12
rs10958725	8	42669441	NA	NA	NA	NA	NA	NA	0.0103	0.00752	0.0341	2.52e-18
rs10958726	8	42680766	NA	NA	NA	NA	NA	NA	0.0103	0.0075	0.0341	1.86e-18
rs10958727	8	42699620	NA	NA	NA	NA	NA	NA	0.00973	0.0114	0.0335	4.81e-18
rs10962169	9	15809902	NA	NA	NA	NA	-0.00894	0.008365	NA	NA	0.0186	2.13e-08
rs10962170	9	15812667	NA	NA	0.00483	0.0427	-0.00875	0.009883	NA	NA	0.0187	1.71e-08
rs10962171	9	15812831	NA	NA	NA	NA	-0.00931	0.006035	NA	NA	0.0181	4.8e-08
rs1099269	6	100969763	NA	NA	-0.0146	2.73e-08	NA	NA	NA	NA	-0.0107	0.00351
rs10993804	9	136474806	0.375079	0.00822986	0.00483	0.0426	NA	NA	0.0199	1.41e-09	NA	NA
rs10993947	9	133645000	NA	NA	-0.0106	0.0143	NA	NA	-0.0137	0.0206	-0.0377	1.9e-10
rs1099911	6	100837022	NA	NA	-0.0155	2.67e-09	NA	NA	NA	NA	-0.0106	0.00322
rs11012725	10	21504895	NA	NA	0.0139	1.6e-08	NA	NA	0.00966	0.00424	NA	NA
rs11012726	10	21508343	NA	NA	0.0151	2.95e-09	NA	NA	0.00927	0.00821	NA	NA
rs11012730	10	21522558	NA	NA	0.0141	1.03e-08	NA	NA	0.00972	0.00398	NA	NA
rs1103199	6	100969907	NA	NA	-0.0139	3.16e-08	NA	NA	NA	NA	-0.00765	0.0284
rs11072763	15	78724256	0.72718	1.9501e-05	NA	NA	-0.00791	0.045318	0.0184	1.47e-06	0.0709	1.04e-74
rs11072765	15	78441950	NA	NA	NA	NA	-0.00746	0.028401	-0.00843	0.0103	-0.023	5.41e-12
rs11072766	15	78771546	-0.740469	1.51849e-05	NA	NA	0.00932	0.039807	-0.0153	0.000389	-0.072	6.28e-62
rs11072768	15	78929478	0.92794	1.9918e-07	NA	NA	NA	NA	0.0166	2.38e-05	0.0663	4.23e-61
rs11072774	15	78952697	-1.02476	4.70336e-08	NA	NA	0.0106	0.016459	-0.0191	7.83e-06	-0.0608	4.19e-44
rs11072785	15	78968229	0.32039	0.0242451	NA	NA	NA	NA	0.0125	0.000203	0.0619	4.23e-74
rs11072787	15	78972977	-0.613177	0.000206329	NA	NA	NA	NA	-0.0114	0.00192	-0.0329	3.58e-18
rs11072790	15	78992025	0.3359	0.0180889	NA	NA	NA	NA	0.0112	0.000774	0.0619	2.66e-74
rs11072791	15	78997076	0.359019	0.0115241	NA	NA	NA	NA	0.0114	0.000634	0.0613	1.18e-72
rs11072792	15	78999911	0.363455	0.0103113	NA	NA	NA	NA	0.0111	0.000846	0.058	8.32e-66
rs11072793	15	79006442	0.52511	0.0013543	NA	NA	NA	NA	0.0133	0.000279	0.0317	1.91e-17
rs11072794	15	79006582	0.523893	0.00139216	NA	NA	NA	NA	0.0132	0.00029	0.0317	1.98e-17
rs11072799	15	79027814	0.511902	0.00182522	NA	NA	NA	NA	0.0125	0.000644	0.0314	3.12e-17
rs11072800	15	79045857	0.50603	0.00195982	NA	NA	NA	NA	0.0133	0.00026	0.0299	6.22e-16
rs11072801	15	78762590	NA	NA	NA	NA	NA	NA	0.0147	0.000617	0.0618	3.24e-48
rs11072802	15	78775515	NA	NA	NA	NA	NA	NA	NA	NA	0.0372	2.23e-16
rs11072803	15	78785536	NA	NA	NA	NA	NA	NA	NA	NA	0.062	8.41e-33
rs11072806	15	78786732	NA	NA	NA	NA	NA	NA	0.00959	0.00387	0.0496	2.75e-49
rs11072807	15	78819175	NA	NA	NA	NA	NA	NA	NA	NA	-0.0409	2.78e-33
rs11072810	15	78839864	NA	NA	NA	NA	NA	NA	NA	NA	-0.0379	2.24e-30
rs11072811	15	78839988	NA	NA	NA	NA	NA	NA	NA	NA	-0.0382	9.52e-31
rs11072812	15	78847769	NA	NA	NA	NA	NA	NA	NA	NA	0.0428	1.62e-37
rs11072813	15	78874776	NA	NA	NA	NA	NA	NA	NA	NA	0.0242	1.3e-11
rs11076310	16	52045785	NA	NA	NA	NA	NA	NA	NA	NA	-0.021	6.77e-09
rs11076316	16	52056616	NA	NA	NA	NA	NA	NA	NA	NA	-0.0201	2.23e-09
rs11076320	16	52063640	NA	NA	NA	NA	NA	NA	NA	NA	-0.0209	8.88e-10
rs11076618	16	89741297	NA	NA	-0.00678	0.00531	0.007	0.04448	NA	NA	-0.0206	1.44e-09
rs11076629	16	89808851	NA	NA	-0.00669	0.00575	NA	NA	NA	NA	-0.02	4.35e-09
rs11076636	16	89824044	NA	NA	-0.00502	0.0368	NA	NA	NA	NA	-0.0203	1.7e-09
rs11078713	17	7892654	NA	NA	-0.0146	9.31e-10	NA	NA	NA	NA	NA	NA
rs11078716	17	7916865	NA	NA	-0.014	6.14e-09	NA	NA	NA	NA	NA	NA
rs1108064	16	89827742	NA	NA	NA	NA	0.00773	0.02466	NA	NA	-0.0208	6.46e-10
rs11083569	19	40834416	NA	NA	NA	NA	NA	NA	-0.0256	3.47e-10	0.0334	6.02e-17
rs1108445	20	32539844	NA	NA	0.0101	0.000134	-0.0087	0.019929	NA	NA	0.0232	2.44e-10
rs1108581	9	133640119	NA	NA	-0.00625	0.0326	0.0101	0.015813	-0.018	7.34e-06	-0.0329	6.64e-16
rs1109838	16	89828204	NA	NA	NA	NA	0.00786	0.020471	-0.00664	0.0424	-0.0191	8.96e-09
rs1112404	15	83173728	NA	NA	-0.0164	8.37e-09	NA	NA	NA	NA	NA	NA
rs11125957	2	63291337	NA	NA	0.00694	0.00836	-0.0227	1.49e-09	NA	NA	NA	NA
rs11125965	2	63333778	NA	NA	0.00752	0.00386	-0.0216	5.8e-09	NA	NA	NA	NA
rs11125967	2	63357657	NA	NA	0.00758	0.00357	-0.0217	4.99e-09	NA	NA	NA	NA
rs11127893	3	85475020	NA	NA	-0.0163	7.92e-11	NA	NA	0.0109	0.00144	0.0134	0.000106
rs11127895	3	85490660	NA	NA	-0.0156	2.48e-10	NA	NA	0.0145	0.000115	0.0134	8.4e-05
rs11127896	3	85490666	NA	NA	-0.0156	2.41e-10	NA	NA	0.0145	0.000115	0.0134	8.39e-05
rs11127897	3	85512658	NA	NA	-0.016	1.64e-10	NA	NA	0.0109	0.00142	0.0133	0.000117
rs11127898	3	85538579	NA	NA	-0.016	1.75e-10	NA	NA	0.0108	0.00167	0.0135	0.0001
rs11127899	3	85545412	NA	NA	-0.0155	3.15e-10	NA	NA	0.0145	0.000114	0.0136	6.6e-05
rs11127900	3	85545449	NA	NA	-0.0155	3.19e-10	NA	NA	0.0145	0.000108	0.0137	6.4e-05
rs111280114	9	136459454	0.61393	0.00933139	0.0153	0.000325	NA	NA	0.0457	2.83e-15	0.0368	1.14e-10
rs11130222	3	49863627	NA	NA	0.0148	9.45e-10	-0.00744	0.030376	0.00916	0.0058	NA	NA
rs11134465	5	167610929	NA	NA	-0.0155	9.89e-10	NA	NA	-0.0116	0.000871	NA	NA
rs11134466	5	167612605	NA	NA	-0.0155	1.08e-09	NA	NA	-0.011	0.0016	NA	NA
rs111390768	19	41484257	0.426963	0.00386852	NA	NA	NA	NA	0.0129	0.000122	-0.0191	2.87e-08
rs111390860	19	40877210	NA	NA	NA	NA	NA	NA	0.0578	1.04e-10	-0.0475	1.6e-07
rs1114829	15	78989821	-0.586367	0.000592401	NA	NA	NA	NA	-0.0129	0.000758	-0.0312	1.64e-15
rs11153295	6	111741367	-0.574116	0.00175167	-0.0175	1.83e-09	0.0102	0.013245	NA	NA	-0.00951	0.0198
rs111596452	9	136485294	0.597769	0.00777126	0.0146	0.00026	NA	NA	0.0445	6.02e-16	0.036	3.15e-11
rs111659883	8	27580056	NA	NA	-0.0184	4.15e-08	0.0148	0.00112	-0.0138	0.00264	NA	NA
rs111684981	19	41299761	0.823504	0.0456156	NA	NA	NA	NA	0.0349	0.000256	-0.0653	1.01e-11
rs111701791	15	83706588	-0.363074	0.0370677	-0.0174	1.21e-09	NA	NA	NA	NA	NA	NA
rs111704647	15	78608308	NA	NA	NA	NA	NA	NA	0.026	1.91e-10	0.0947	3.6e-121
rs111725959	15	78607004	NA	NA	NA	NA	-0.0104	0.002814	NA	NA	-0.0273	1.66e-15
rs111775124	15	78770112	NA	NA	NA	NA	NA	NA	NA	NA	-0.0365	4.43e-25
rs111822043	19	40851890	NA	NA	NA	NA	NA	NA	-0.0163	2.36e-05	0.0302	1.93e-14
rs111867898	19	40867668	NA	NA	NA	NA	NA	NA	-0.0138	0.000433	0.0265	8.81e-12
rs11191245	10	102252920	NA	NA	0.0145	2.36e-09	NA	NA	NA	NA	NA	NA
rs11191267	10	102352980	NA	NA	-0.0149	8.33e-10	NA	NA	NA	NA	NA	NA
rs11191438	10	102878107	NA	NA	0.0133	3.23e-08	NA	NA	NA	NA	NA	NA
rs11191459	10	102902361	NA	NA	0.0143	2.47e-08	NA	NA	0.00698	0.0483	NA	NA
rs112046926	19	40752476	NA	NA	NA	NA	NA	NA	0.0197	0.0332	-0.0572	1.54e-09
rs112070090	18	75486340	NA	NA	0.0138	2.78e-08	NA	NA	NA	NA	0.0094	0.00655
rs11208774	1	65944426	NA	NA	0.0132	2.55e-08	NA	NA	NA	NA	0.00898	0.00709
rs11208775	1	65944858	NA	NA	0.0132	2.5e-08	NA	NA	NA	NA	0.00889	0.00763
rs11208776	1	65946050	NA	NA	0.0132	2.52e-08	NA	NA	NA	NA	0.00888	0.00776
rs11208779	1	65951462	NA	NA	0.0137	7.83e-09	NA	NA	NA	NA	0.00883	0.00796
rs1120979	1	73339029	NA	NA	-0.0196	2.03e-11	0.00921	0.0189	-0.00985	0.0135	NA	NA
rs1120980	1	73805104	-0.421097	0.00251913	-0.0133	1.79e-08	0.01	0.00317	-0.00683	0.0369	NA	NA
rs1120981	1	73805179	-0.508928	0.000577019	-0.0152	4.54e-10	0.0092	0.00842	-0.00897	0.00786	NA	NA
rs11210100	1	73435629	-0.421573	0.00249597	-0.0131	3.63e-08	NA	NA	-0.00678	0.0392	NA	NA
rs11210103	1	73459777	-0.479164	0.000587347	-0.0132	3.05e-08	NA	NA	NA	NA	NA	NA
rs11210188	1	73729188	0.432194	0.00193582	0.0129	4.61e-08	-0.011	0.0012	0.0078	0.0172	NA	NA
rs11210191	1	73742618	0.429655	0.00206158	0.0131	2.85e-08	-0.0106	0.00174	0.00782	0.0169	NA	NA
rs11210193	1	73743873	-0.43183	0.00193932	-0.0132	2.7e-08	0.0101	0.00302	-0.00707	0.0308	NA	NA
rs11210195	1	73749283	-0.431713	0.00193775	-0.0132	2.25e-08	0.0101	0.00289	-0.0071	0.0302	NA	NA
rs11210196	1	73750567	-0.430484	0.00202093	-0.0133	2.11e-08	0.0105	0.00195	-0.00758	0.0206	NA	NA
rs11210201	1	73766431	0.510455	0.000553989	0.0154	3.18e-10	-0.00928	0.00799	0.00888	0.00862	NA	NA
rs11210202	1	73767064	0.510455	0.000553989	0.0154	3.07e-10	-0.00923	0.00833	0.00893	0.0082	NA	NA
rs11210203	1	73775513	-0.511782	0.000536565	-0.0154	3.24e-10	0.00923	0.00832	-0.00898	0.00785	NA	NA
rs11210204	1	73777991	-0.511782	0.000536565	-0.0153	3.92e-10	0.00926	0.00815	-0.00901	0.00762	NA	NA
rs11210205	1	73778100	-0.511782	0.000536565	-0.0153	3.8e-10	0.00927	0.00808	-0.009	0.00769	NA	NA
rs11210207	1	73782938	-0.509145	0.000574625	-0.0153	4.03e-10	0.00923	0.00834	-0.00898	0.00778	NA	NA
rs11210209	1	73793245	-0.52196	0.000413308	-0.0154	3e-10	0.00918	0.00861	-0.0087	0.00989	NA	NA
rs11210211	1	73813579	-0.508054	0.00058186	-0.0152	4.45e-10	0.00897	0.0101	-0.00888	0.00844	NA	NA
rs11210215	1	73834346	-0.513064	0.00051163	-0.0153	2.96e-10	0.00919	0.00838	-0.00863	0.0104	NA	NA
rs11210216	1	73842480	-0.516638	0.000474567	-0.0154	2.93e-10	0.00933	0.00755	-0.009	0.0077	NA	NA
rs11210217	1	73846542	-0.511436	0.000541017	-0.0153	3.2e-10	0.00937	0.00731	-0.0091	0.00707	NA	NA
rs11210218	1	73847138	-0.42017	0.0025875	-0.0134	1.38e-08	0.0104	0.00225	-0.00679	0.0379	NA	NA
rs11210219	1	73849016	-0.480736	0.00097975	-0.0151	4.06e-10	0.00731	0.0343	-0.00772	0.021	-0.00828	0.0144
rs11210220	1	73849655	-0.474305	0.00114444	-0.0153	2.32e-10	0.00735	0.0336	-0.00759	0.0233	-0.00815	0.0161
rs11210221	1	73849673	-0.474305	0.00114444	-0.0153	2.38e-10	0.00733	0.034	-0.00757	0.0235	-0.00814	0.0162
rs11210222	1	73849687	-0.474305	0.00114444	-0.0153	2.44e-10	0.00737	0.033	-0.0076	0.023	-0.00812	0.0164
rs11210223	1	73852445	-0.475532	0.00111484	-0.0154	1.7e-10	0.00732	0.0343	-0.00757	0.0236	-0.00809	0.0169
rs11210224	1	73852554	-0.475532	0.00111484	-0.0153	2.24e-10	0.0073	0.0346	-0.00761	0.0229	-0.0081	0.0167
rs11210225	1	73852585	-0.473832	0.00116058	-0.0154	2.06e-10	0.00731	0.0345	-0.00755	0.0239	-0.0081	0.0166
rs11210226	1	73854284	-0.475755	0.00110849	-0.0153	2.35e-10	0.00725	0.036	-0.00751	0.0247	-0.00819	0.0155
rs11210227	1	73855015	-0.474206	0.00115147	-0.0154	2.06e-10	0.00721	0.0369	-0.00749	0.0252	-0.00816	0.016
rs11210228	1	73393607	NA	NA	-0.0189	7.23e-11	NA	NA	-0.00932	0.0182	NA	NA
rs11210229	1	73860028	-0.476147	0.00109984	-0.0155	1.58e-10	0.00721	0.0371	-0.00761	0.0228	-0.00818	0.0157
rs11210232	1	73864251	-0.395293	0.00459509	-0.0139	4.53e-09	0.0086	0.0113	NA	NA	NA	NA
rs11210236	1	73879821	-0.397857	0.00434456	-0.0138	5.92e-09	0.00866	0.0107	NA	NA	NA	NA
rs11210237	1	73889110	-0.401325	0.00402269	-0.0139	4.83e-09	0.00872	0.0102	NA	NA	NA	NA
rs11210238	1	73890593	-0.452989	0.00295668	-0.0161	2.4e-10	0.0112	0.00199	-0.0125	0.00037	-0.00872	0.014
rs11210242	1	73897809	-0.398409	0.00429233	-0.0135	1.09e-08	0.0084	0.0134	NA	NA	NA	NA
rs11210243	1	73898030	-0.398169	0.00431804	-0.0136	9.53e-09	0.00853	0.0119	NA	NA	NA	NA
rs11210244	1	73898258	-0.398169	0.00431804	-0.0135	1.08e-08	0.00854	0.0119	NA	NA	NA	NA
rs11210247	1	73900932	-0.38854	0.0053644	-0.014	3.57e-09	0.00781	0.0214	NA	NA	NA	NA
rs11210251	1	73912799	-0.399801	0.00415106	-0.0134	1.55e-08	0.00875	0.00994	NA	NA	NA	NA
rs11210254	1	73931595	-0.425235	0.00590581	-0.0153	2.05e-09	0.011	0.00259	-0.0111	0.00174	-0.0115	0.00128
rs11210257	1	73934633	-0.393041	0.00484225	-0.0132	2.7e-08	0.00831	0.0143	NA	NA	NA	NA
rs11210265	1	73488594	NA	NA	-0.0147	1.65e-09	0.00689	0.0481	NA	NA	-0.0105	0.002
rs11210274	1	73983073	-0.450935	0.00219029	-0.0147	1.76e-09	0.00732	0.0358	NA	NA	-0.0109	0.00136
rs11210850	1	43483564	NA	NA	0.0135	3.1e-08	NA	NA	0.0111	0.001067	NA	NA
rs11210860	1	43516856	NA	NA	-0.016	6.95e-11	NA	NA	-0.0088	0.00983	-0.00721	0.0371
rs11210869	1	44026040	-0.312388	0.0331083	-0.0175	1.19e-12	NA	NA	-0.00785	0.021736	NA	NA
rs11210871	1	44029353	-0.32224	0.0340633	-0.0161	6.7e-10	NA	NA	-0.0083	0.020447	NA	NA
rs11210887	1	44076019	-0.361572	0.0178135	-0.0169	8.37e-11	NA	NA	NA	NA	NA	NA
rs11210892	1	44100084	-0.329334	0.0270892	-0.0152	2.31e-09	NA	NA	NA	NA	NA	NA
rs11214436	11	112830782	0.291474	0.0419804	0.023	9.69e-22	NA	NA	0.00739	0.0254	NA	NA
rs11214441	11	112846713	0.297447	0.0374942	0.0241	5.29e-24	NA	NA	0.00825	0.0119	NA	NA
rs11214442	11	112976081	NA	NA	0.0174	2.82e-11	NA	NA	NA	NA	NA	NA
rs11214443	11	112976138	NA	NA	0.0174	2.72e-11	NA	NA	NA	NA	NA	NA
rs11214468	11	113026351	NA	NA	0.0168	4.77e-10	NA	NA	NA	NA	NA	NA
rs11214469	11	112900343	0.291745	0.0414041	0.0242	2.98e-24	NA	NA	0.00807	0.0138	NA	NA
rs11214474	11	113067292	NA	NA	0.0205	1.82e-12	NA	NA	NA	NA	NA	NA
rs11214475	11	113073328	NA	NA	0.0191	5.42e-11	NA	NA	NA	NA	NA	NA
rs11214476	11	113074311	NA	NA	0.0193	2.4e-11	NA	NA	0.00799	0.0436	NA	NA
rs11214488	11	113100823	NA	NA	0.0188	6.6e-11	NA	NA	0.00822	0.0364	NA	NA
rs11214489	11	113105212	NA	NA	0.0182	2.93e-10	NA	NA	NA	NA	NA	NA
rs11214500	11	113114710	NA	NA	-0.0145	1.26e-09	NA	NA	NA	NA	0.00772	0.0203
rs11214501	11	113114755	NA	NA	-0.0144	1.36e-09	NA	NA	NA	NA	0.00775	0.02
rs11214503	11	113116032	NA	NA	-0.0164	4.47e-12	NA	NA	-0.00659	0.0428	0.00708	0.0323
rs112151537	9	136455785	0.709907	0.0246569	0.0134	0.0233	NA	NA	0.0437	4.06e-08	0.0364	4.35e-06
rs1121704	14	98085829	NA	NA	0.0163	3.86e-08	NA	NA	NA	NA	0.0129	0.00125
rs112178027	17	29236995	NA	NA	0.012	0.00022	NA	NA	0.0101	0.0218	0.0255	1.52e-08
rs112270518	9	136471660	0.583502	0.00911059	0.0156	0.000136	NA	NA	0.0463	1.14e-16	0.0366	2.77e-11
rs112272197	15	78892513	0.766087	0.0242086	NA	NA	NA	NA	0.0194	0.0128	0.0543	1.66e-11
rs112292570	19	41345586	0.952441	0.0342386	0.0176	0.0176	NA	NA	0.0554	3.63e-08	-0.0998	5.33e-23
rs112321636	15	78779758	NA	NA	NA	NA	NA	NA	0.0101	0.00241	0.051	2.63e-51
rs112348856	15	78835181	NA	NA	NA	NA	NA	NA	NA	NA	-0.0328	2.51e-16
rs11256958	10	11049893	NA	NA	0.015	6.94e-10	NA	NA	NA	NA	NA	NA
rs1125835	16	52388012	NA	NA	NA	NA	-0.0101	0.007542	NA	NA	0.0213	1.08e-08
rs11259903	15	83221681	NA	NA	-0.0149	8.52e-09	NA	NA	NA	NA	NA	NA
rs11259905	15	83280999	NA	NA	-0.0174	2.9e-09	NA	NA	NA	NA	NA	NA
rs11259906	15	83281134	NA	NA	-0.0149	1.73e-08	NA	NA	NA	NA	NA	NA
rs11259965	15	83153492	NA	NA	-0.0164	7.79e-09	NA	NA	NA	NA	NA	NA
rs11259967	15	83169347	NA	NA	-0.0177	7.16e-09	NA	NA	NA	NA	NA	NA
rs11259968	15	83195172	NA	NA	-0.0164	8.1e-09	NA	NA	NA	NA	NA	NA
rs11259969	15	83195335	NA	NA	-0.0165	7.57e-09	NA	NA	NA	NA	NA	NA
rs11259970	15	83203955	NA	NA	-0.0165	6.19e-09	NA	NA	NA	NA	NA	NA
rs112675040	2	63388588	NA	NA	0.00699	0.00698	-0.0207	2.02e-08	NA	NA	NA	NA
rs112691075	8	64107275	NA	NA	0.0164	1.17e-08	NA	NA	NA	NA	NA	NA
rs112723723	15	78738797	NA	NA	NA	NA	NA	NA	0.0129	0.0181	0.0339	1.55e-11
rs112819506	19	40938820	NA	NA	NA	NA	NA	NA	0.0272	0.0016	-0.054	1.25e-08
rs112827102	15	78766626	NA	NA	NA	NA	NA	NA	-0.0184	0.0343	-0.0543	5.22e-13
rs11284355	3	85479443	NA	NA	-0.0212	1.46e-08	NA	NA	NA	NA	0.0115	0.0178
rs112866926	8	42778454	NA	NA	NA	NA	-0.0122	0.0203	-0.0207	4.87e-05	-0.0296	7.03e-09
rs112878080	15	78900647	0.559129	0.000159655	NA	NA	NA	NA	0.0241	2.63e-12	0.0948	2.95e-162
rs11288859	3	85507923	NA	NA	-0.0168	2.35e-08	NA	NA	0.0094	0.0207	0.0106	0.00788
rs112889062	19	40765629	NA	NA	NA	NA	NA	NA	0.037	0.000158	-0.0685	2.66e-12
rs11296360	9	133614184	NA	NA	NA	NA	NA	NA	0.0249	3.59e-10	0.0147	0.00018
rs112984125	1	44173423	-0.319266	0.0371152	-0.0155	2.22e-09	NA	NA	NA	NA	NA	NA
rs113048552	9	133575240	NA	NA	0.0157	0.000469	NA	NA	0.0345	8.18e-09	0.0306	2.03e-07
rs113067637	9	136452411	0.514324	0.0290546	0.0131	0.00594	NA	NA	0.0413	4.71e-11	0.0351	1.64e-08
rs113118350	1	73376436	NA	NA	-0.0188	5e-08	0.0107	0.02	NA	NA	NA	NA
rs113285762	15	83284484	NA	NA	-0.0183	2.2e-08	NA	NA	NA	NA	NA	NA
rs11330976	7	133544725	NA	NA	0.02	2.16e-08	NA	NA	NA	NA	NA	NA
rs11331126	15	78558159	NA	NA	NA	NA	NA	NA	NA	NA	0.105	1.57e-35
rs113336186	19	40790574	NA	NA	NA	NA	NA	NA	0.0348	0.000267	-0.0653	1.06e-11
rs113351222	3	85532841	NA	NA	-0.0153	6.02e-10	NA	NA	0.0146	0.000101	0.0136	6.76e-05
rs113352275	15	78840567	-0.912777	1.30111e-07	NA	NA	0.0117	0.011224	-0.0162	0.000234	-0.0827	8.79e-79
rs113382419	9	136463019	0.551115	0.0151268	0.0149	0.000258	NA	NA	0.0457	3.05e-16	0.0372	1.42e-11
rs11344703	15	78807873	NA	NA	NA	NA	NA	NA	NA	NA	0.0545	1.56e-11
rs113458918	15	78806041	NA	NA	NA	NA	NA	NA	-0.0101	0.00395	-0.0213	2.49e-09
rs113557544	19	40789005	NA	NA	NA	NA	NA	NA	0.035	0.000226	-0.0649	1.13e-11
rs113623975	8	27412605	-0.735589	0.000400706	-0.0239	1.39e-10	0.0247	3.81e-06	-0.016	0.00187	0.0217	3.22e-05
rs113650829	8	42915605	NA	NA	NA	NA	NA	NA	-0.0126	0.0135	-0.0289	1.85e-08
rs11365888	3	85457988	NA	NA	-0.0165	1.98e-08	NA	NA	0.0101	0.0116	0.0127	0.00128
rs113661672	16	89718834	NA	NA	0.00688	0.00457	-0.00839	0.015746	NA	NA	0.0196	8.44e-09
rs1137115	19	40850376	NA	NA	NA	NA	NA	NA	-0.011	0.00393	0.0241	1.92e-10
rs11376660	3	85442474	NA	NA	-0.0166	1.93e-08	NA	NA	0.0102	0.0104	0.0129	0.00106
rs11385134	15	78550493	NA	NA	NA	NA	NA	NA	NA	NA	0.0376	2.49e-10
rs113864525	9	136473053	0.5804	0.00954992	0.0157	0.00012	NA	NA	0.0463	1.3e-16	0.0364	3.64e-11
rs113919192	19	40893586	NA	NA	NA	NA	NA	NA	0.0541	1.23e-09	-0.045	6.16e-07
rs113927489	9	133602085	NA	NA	0.0181	0.00137	NA	NA	0.0478	4.77e-10	0.0339	2.34e-06
rs113931022	15	78901113	0.564607	0.000136148	NA	NA	NA	NA	0.0239	4.01e-12	0.0948	2.63e-162
rs11398961	15	78831219	NA	NA	NA	NA	NA	NA	-0.00793	0.0441	-0.0419	3.99e-27
rs11406659	1	73307727	NA	NA	-0.0197	8.11e-09	0.0095	0.0365	NA	NA	NA	NA
rs11418931	15	78615655	NA	NA	NA	NA	NA	NA	-0.0188	0.000401	-0.0865	3.87e-63
rs114342890	2	38244417	2.11258	3.60045e-08	0.0136	0.0493	NA	NA	NA	NA	NA	NA
rs1143701	1	43619068	NA	NA	-0.0153	4.37e-08	NA	NA	NA	NA	-0.00952	0.0154
rs1143702	1	44086831	-0.314664	0.0349078	-0.0154	1.38e-09	NA	NA	NA	NA	NA	NA
rs114481486	4	67025274	NA	NA	0.0413	3.27e-08	NA	NA	NA	NA	NA	NA
rs11449890	14	98122580	NA	NA	0.0165	3.46e-08	NA	NA	NA	NA	0.0108	0.00831
rs114642875	15	78470947	NA	NA	NA	NA	NA	NA	NA	NA	0.0785	2.6e-09
rs1149551	7	133390009	NA	NA	-0.0184	2.15e-09	NA	NA	NA	NA	NA	NA
rs1149555	7	133377911	NA	NA	-0.0185	1.82e-09	NA	NA	NA	NA	NA	NA
rs115400938	4	66853674	NA	NA	0.0429	2.26e-08	NA	NA	NA	NA	NA	NA
rs1155666	3	85471867	NA	NA	-0.0156	2.78e-10	NA	NA	0.0145	0.000107	0.0134	8.86e-05
rs11577403	1	43524102	NA	NA	-0.0166	1.65e-11	NA	NA	-0.00914	0.007283	NA	NA
rs11580258	1	44016015	-0.314747	0.0317688	-0.0176	9.64e-13	NA	NA	-0.0082	0.01659	NA	NA
rs11580539	1	73896218	-0.472294	0.00124557	-0.0155	1.67e-10	0.00703	0.0426	-0.00741	0.0268	-0.00884	0.00923
rs11581459	1	73848631	-0.477693	0.00103657	-0.0155	1.47e-10	0.00761	0.0277	-0.00748	0.0253	-0.00808	0.017
rs11586016	1	44031793	-0.309802	0.0346091	-0.0175	9.37e-13	NA	NA	-0.00783	0.021475	NA	NA
rs11589584	1	44122473	-0.303956	0.0397526	-0.016	1.5e-10	NA	NA	-0.00858	0.013379	NA	NA
rs11590619	1	44126709	-0.297165	0.0444542	-0.016	1.69e-10	NA	NA	-0.00828	0.01692	NA	NA
rs11593898	10	102198894	NA	NA	0.0172	1.22e-09	NA	NA	NA	NA	NA	NA
rs11594623	10	102200594	NA	NA	0.0175	6.05e-10	NA	NA	NA	NA	NA	NA
rs1159620	11	113089849	NA	NA	0.0192	2.71e-11	NA	NA	0.00779	0.0485	NA	NA
rs11598856	10	102180872	NA	NA	0.0175	5.18e-10	NA	NA	NA	NA	NA	NA
rs1160682	1	73816564	-0.555454	0.000206481	-0.0149	1.66e-09	0.0104	0.0032	-0.00816	0.0168	NA	NA
rs11607865	11	113166771	NA	NA	-0.0159	7.51e-09	NA	NA	NA	NA	NA	NA
rs116201320	9	133644782	NA	NA	-0.0137	0.00443	NA	NA	-0.0237	0.000331	-0.0385	4.66e-09
rs11622685	14	98118229	NA	NA	0.0152	6.37e-10	NA	NA	0.00707	0.036294	0.0134	9.16e-05
rs11622693	14	98118243	NA	NA	0.0152	6.39e-10	NA	NA	0.00708	0.036085	0.0134	9.36e-05
rs11629637	15	79019024	0.366436	0.00991405	NA	NA	NA	NA	0.0109	0.00108	0.0606	5.79e-71
rs11629639	15	79019086	0.511922	0.00179873	NA	NA	NA	NA	0.0132	0.000298	0.0313	2.17e-17
rs11629759	15	78867825	NA	NA	NA	NA	NA	NA	NA	NA	0.0221	2.09e-11
rs11629824	15	79005524	0.522144	0.00144469	NA	NA	NA	NA	0.0132	0.000291	0.0317	2.11e-17
rs11630027	15	78804641	NA	NA	NA	NA	NA	NA	NA	NA	0.0369	2.27e-23
rs11630236	15	78765956	NA	NA	NA	NA	NA	NA	0.0145	0.0388	0.0611	1.44e-23
rs11630349	15	78532266	NA	NA	NA	NA	-0.00848	0.013367	-0.00682	0.0394	-0.027	9.67e-16
rs11631955	15	78793573	NA	NA	NA	NA	NA	NA	0.00996	0.00268	0.0495	6.95e-49
rs11632020	15	78851417	NA	NA	NA	NA	NA	NA	NA	NA	0.0427	2.32e-37
rs11632102	15	78793715	NA	NA	NA	NA	NA	NA	0.00975	0.00331	0.0495	6.11e-49
rs11632604	15	78529572	NA	NA	NA	NA	-0.00844	0.013921	-0.00688	0.0376	-0.0269	1.21e-15
rs11632672	15	79044330	0.504298	0.00203153	NA	NA	NA	NA	0.0132	0.000273	0.0298	6.25e-16
rs11632720	15	78877157	NA	NA	NA	NA	NA	NA	NA	NA	0.0369	2.76e-27
rs11632963	15	78840302	NA	NA	NA	NA	NA	NA	NA	NA	-0.0379	2.43e-30
rs11633152	15	78739914	NA	NA	NA	NA	NA	NA	0.0139	0.0155	0.0368	1e-11
rs11633178	15	78944538	0.289642	0.0419823	NA	NA	NA	NA	0.012	0.000347	0.0634	7.59e-78
rs11633223	15	78643134	NA	NA	NA	NA	NA	NA	-0.00667	0.0464	-0.0291	1.23e-17
rs11633351	15	79056815	0.29097	0.0397454	NA	NA	NA	NA	0.00983	0.0032	0.0577	4.77e-65
rs116335178	4	67073410	NA	NA	0.0232	1.24e-08	NA	NA	NA	NA	NA	NA
rs11633519	15	78999552	0.52247	0.00168697	NA	NA	NA	NA	0.012	0.003	0.0257	1.36e-09
rs11633958	15	78862064	0.572683	0.000111335	NA	NA	NA	NA	0.0247	8.92e-13	0.0954	1.68e-162
rs11634042	15	79105350	0.292391	0.0386135	NA	NA	NA	NA	0.00709	0.0324	0.045	6.17e-41
rs11634351	15	78944718	0.289642	0.0419823	NA	NA	NA	NA	0.0118	0.000415	0.0634	8.39e-78
rs11634450	15	78800859	NA	NA	NA	NA	NA	NA	0.00909	0.00597	0.0487	8.85e-48
rs11634543	15	79005504	0.371579	0.00893089	NA	NA	NA	NA	0.0115	0.000585	0.0607	1.71e-71
rs11634628	15	79005579	0.522144	0.00144469	NA	NA	NA	NA	0.0132	0.000286	0.0316	2.24e-17
rs11635249	15	78632262	NA	NA	NA	NA	NA	NA	NA	NA	0.0409	5.89e-12
rs11635498	15	78871973	NA	NA	NA	NA	NA	NA	NA	NA	0.0226	7.22e-12
rs11635680	15	78724205	NA	NA	NA	NA	NA	NA	0.0137	0.00152	0.032	6.17e-14
rs11635870	15	79064143	0.290186	0.0402891	NA	NA	NA	NA	0.0108	0.00126	0.0578	2.42e-65
rs11635931	15	79064080	0.290186	0.0402891	NA	NA	NA	NA	0.0108	0.00121	0.0579	1.93e-65
rs11636131	15	78529264	NA	NA	NA	NA	-0.00845	0.013809	-0.00685	0.0387	-0.027	1.03e-15
rs11636545	15	78848006	NA	NA	NA	NA	NA	NA	NA	NA	-0.0362	2.97e-27
rs11636605	15	78928878	0.92914	1.91974e-07	NA	NA	NA	NA	0.0166	2.54e-05	0.0662	4.47e-61
rs11636753	15	78636604	NA	NA	NA	NA	NA	NA	-0.00809	0.0272	-0.0309	2.55e-17
rs11637092	15	78725253	NA	NA	NA	NA	NA	NA	0.0138	0.00151	0.0326	2.26e-14
rs11637630	15	78899719	0.93806	2.39668e-08	NA	NA	-0.012	0.002432	0.0196	2.59e-07	0.0852	1.89e-106
rs11637635	15	78584808	NA	NA	NA	NA	0.0103	0.002997	NA	NA	0.0279	2.77e-16
rs11637656	15	78751961	0.512979	0.000419914	NA	NA	NA	NA	0.0124	0.000185	0.0622	6.83e-76
rs11637783	15	78846658	NA	NA	NA	NA	NA	NA	NA	NA	0.0427	2.05e-37
rs11637890	15	78643077	NA	NA	NA	NA	NA	NA	NA	NA	-0.0291	1.24e-17
rs11638020	15	78815382	NA	NA	NA	NA	NA	NA	0.00674	0.0456	0.041	2.98e-33
rs1163805	6	100962164	NA	NA	-0.014	2.25e-08	NA	NA	NA	NA	-0.00773	0.0269
rs11638321	15	78799841	NA	NA	NA	NA	NA	NA	0.00847	0.0195	0.0502	1.49e-43
rs11638372	15	78983559	0.357425	0.0120194	NA	NA	NA	NA	0.0125	0.000203	0.062	4.77e-74
rs11638490	15	79007950	0.368136	0.0095702	NA	NA	NA	NA	0.0117	0.000457	0.0603	9.54e-71
rs11638830	15	78948319	0.312106	0.028125	NA	NA	NA	NA	0.0117	0.000494	0.0629	1.06e-76
rs11639044	15	78791472	NA	NA	NA	NA	NA	NA	0.0098	0.00314	0.0497	2.3e-49
rs11639049	15	79023730	0.350885	0.0136217	NA	NA	NA	NA	0.0106	0.00162	0.0604	1.53e-70
rs11639166	15	79023766	0.350885	0.0136217	NA	NA	NA	NA	0.0106	0.00156	0.0604	1.53e-70
rs11639181	15	79024016	0.357482	0.0119004	NA	NA	NA	NA	0.0105	0.0017	0.0603	2e-70
rs11639224	15	78461029	NA	NA	NA	NA	-0.00753	0.027053	-0.00799	0.0151	-0.0229	6.24e-12
rs11639335	15	78849965	NA	NA	NA	NA	NA	NA	NA	NA	0.0375	5.08e-28
rs11639347	15	79024350	0.359977	0.0113469	NA	NA	NA	NA	0.0107	0.00135	0.0606	6.63e-71
rs11639372	15	78966655	0.321532	0.0237249	NA	NA	NA	NA	0.0123	0.000249	0.0621	1.1e-74
rs11639375	15	79024214	0.357038	0.0120336	NA	NA	NA	NA	0.0108	0.00132	0.0605	8.74e-71
rs11639382	15	79024268	0.359977	0.0113469	NA	NA	NA	NA	0.0107	0.00134	0.0605	7.78e-71
rs11640316	16	89790600	NA	NA	-0.00631	0.0102	NA	NA	NA	NA	-0.0199	7.85e-09
rs11641891	16	89830741	NA	NA	NA	NA	NA	NA	NA	NA	-0.0191	2.12e-08
rs11642136	16	89809030	NA	NA	-0.00666	0.0061	NA	NA	NA	NA	-0.0205	1.9e-09
rs11645893	16	89808969	NA	NA	-0.0067	0.00577	NA	NA	NA	NA	-0.0207	1.22e-09
rs11650374	17	7990476	NA	NA	-0.0135	4.96e-08	NA	NA	-0.00697	0.0337	NA	NA
rs11651449	17	32313788	NA	NA	-0.0142	1.69e-08	NA	NA	NA	NA	NA	NA
rs11653367	17	46114117	NA	NA	-0.0148	4.29e-09	NA	NA	NA	NA	NA	NA
rs11653458	17	46144477	NA	NA	-0.0147	2.71e-08	NA	NA	NA	NA	NA	NA
rs11656151	17	45991126	NA	NA	-0.0184	5.1e-11	0.00786	0.04977	NA	NA	NA	NA
rs11667314	19	40835078	NA	NA	NA	NA	NA	NA	-0.0212	8.06e-10	0.0306	1.13e-18
rs11670760	19	40830890	NA	NA	NA	NA	NA	NA	-0.0156	1.98e-05	0.0206	3.91e-08
rs11671669	19	40818487	NA	NA	NA	NA	NA	NA	0.0234	0.0219	-0.0724	3.26e-12
rs11672911	19	41508744	0.458304	0.00299095	NA	NA	NA	NA	0.0119	0.000611	-0.0205	6.46e-09
rs11675647	2	63301302	NA	NA	0.0075	0.00393	-0.0214	7.58e-09	NA	NA	NA	NA
rs11682642	2	63381415	NA	NA	0.00552	0.0209	-0.0192	1.86e-08	NA	NA	NA	NA
rs11684108	2	63287152	NA	NA	0.00742	0.0043	-0.0213	8.65e-09	NA	NA	NA	NA
rs11684989	2	145399348	NA	NA	-0.0167	3.33e-12	0.0092	0.00738	NA	NA	NA	NA
rs11685910	2	63279671	NA	NA	0.00683	0.00978	-0.0223	2.91e-09	NA	NA	NA	NA
rs11686044	2	63334197	NA	NA	0.00752	0.00384	-0.0215	6.09e-09	NA	NA	NA	NA
rs116901435	15	78767353	NA	NA	NA	NA	NA	NA	0.011	0.00521	0.0566	2.03e-47
rs11691166	2	63279719	NA	NA	0.00679	0.0102	-0.0223	2.87e-09	NA	NA	NA	NA
rs11691357	2	63334314	NA	NA	0.00758	0.00356	-0.0216	5.46e-09	NA	NA	NA	NA
rs11691718	2	63297479	NA	NA	0.00747	0.00406	-0.0213	8.46e-09	NA	NA	NA	NA
rs11693164	2	145391637	NA	NA	-0.016	3.54e-11	0.00915	0.00783	NA	NA	NA	NA
rs116971060	15	78658667	NA	NA	NA	NA	0.0343	0.008351	NA	NA	-0.0803	3.77e-10
rs116972110	19	40770150	NA	NA	NA	NA	NA	NA	0.0374	0.000143	-0.0681	6.2e-12
rs11697662	20	61992005	-0.486357	0.00745018	-0.0145	1.18e-06	0.0091	0.0292	-0.0292	1.3e-12	-0.0322	4.85e-15
rs11699120	20	32361172	NA	NA	NA	NA	NA	NA	NA	NA	0.0232	5.41e-12
rs116991229	15	78582213	NA	NA	NA	NA	NA	NA	0.05	0.00453	0.144	2.77e-16
rs11699828	20	63525845	NA	NA	-0.0209	0.0048	NA	NA	-0.0601	1.71e-09	NA	NA
rs11699829	20	63525847	NA	NA	-0.0203	0.0063	NA	NA	-0.0591	3.57e-09	NA	NA
rs117028191	15	78440533	NA	NA	NA	NA	NA	NA	NA	NA	0.0638	4.79e-13
rs117032961	19	40739215	NA	NA	NA	NA	NA	NA	0.0195	0.0401	-0.0526	3.1e-08
rs11709573	3	49919195	NA	NA	0.0137	1.2e-08	NA	NA	0.00795	0.0163	NA	NA
rs11712056	3	49876964	NA	NA	0.015	4.01e-10	-0.00673	0.048828	0.00935	0.00462	NA	NA
rs117139969	19	40806017	NA	NA	NA	NA	NA	NA	0.0361	0.000389	-0.0811	2.99e-15
rs117149422	19	40842086	NA	NA	NA	NA	NA	NA	0.0569	0.000695	-0.107	2.52e-10
rs117154586	15	78740769	NA	NA	NA	NA	0.029	0.005631	NA	NA	-0.0703	4.9e-12
rs117181913	15	78475765	NA	NA	NA	NA	NA	NA	NA	NA	0.0623	2.38e-12
rs117189732	15	78790938	NA	NA	NA	NA	NA	NA	NA	NA	0.0511	4.75e-19
rs117248593	19	40776467	NA	NA	NA	NA	NA	NA	0.0383	9.34e-05	-0.0685	4.1e-12
rs117258526	19	40923691	NA	NA	NA	NA	-0.0223	0.047308	0.0351	0.00121	-0.0674	1.13e-09
rs117260200	8	43176403	NA	NA	NA	NA	NA	NA	-0.022	0.036537	-0.0579	1.81e-08
rs117287096	19	41341413	0.934378	0.0377926	NA	NA	NA	NA	0.0528	2e-06	-0.104	2.18e-21
rs117290887	15	78767354	NA	NA	NA	NA	NA	NA	0.0111	0.00487	0.0566	1.64e-47
rs117305908	10	102448701	NA	NA	0.0366	1.91e-08	NA	NA	NA	NA	NA	NA
rs117338136	15	79085032	0.612202	0.0122778	NA	NA	-0.0139	0.035531	NA	NA	0.0358	2.49e-08
rs117354824	19	40747170	NA	NA	NA	NA	NA	NA	0.0211	0.0254	-0.0568	2.46e-09
rs117358101	15	78509954	NA	NA	NA	NA	0.024	0.006646	NA	NA	-0.0767	3.55e-18
rs117375307	19	40750587	NA	NA	NA	NA	NA	NA	0.0214	0.0238	-0.0571	2.16e-09
rs11738110	5	166992760	-0.303211	0.0387023	-0.0145	5.85e-09	NA	NA	-0.0127	0.000191	NA	NA
rs11738133	5	167605088	NA	NA	-0.0147	4.45e-09	NA	NA	-0.011	0.00144	NA	NA
rs11738927	5	167612795	NA	NA	-0.0155	9.62e-10	NA	NA	-0.0113	0.00119	NA	NA
rs11739021	5	167626748	NA	NA	-0.0141	2.59e-08	NA	NA	-0.0109	0.00168	NA	NA
rs117391664	19	41309150	0.884913	0.0490982	NA	NA	NA	NA	0.0363	0.000351	-0.0817	1.8e-15
rs117422252	15	78545039	NA	NA	NA	NA	NA	NA	NA	NA	0.0693	3.25e-09
rs117422348	19	41344466	0.952441	0.0342386	NA	NA	NA	NA	0.0518	2.85e-06	-0.103	3.8e-21
rs11742457	5	167584838	NA	NA	-0.0147	5.34e-09	NA	NA	-0.0109	0.00164	NA	NA
rs11742502	5	167585160	NA	NA	-0.0148	4.23e-09	NA	NA	-0.011	0.0015	NA	NA
rs11743417	5	167616093	NA	NA	-0.0143	1.31e-08	NA	NA	-0.0111	0.00128	NA	NA
rs117468857	15	78488442	NA	NA	NA	NA	NA	NA	NA	NA	0.0611	5.21e-12
rs11747772	5	166992708	-0.328165	0.0249859	-0.0142	1.03e-08	NA	NA	-0.0126	0.000195	NA	NA
rs11749653	5	167589168	NA	NA	-0.0157	1.17e-09	NA	NA	-0.00977	0.00575	NA	NA
rs117499206	19	40740983	NA	NA	NA	NA	NA	NA	0.0191	0.0427	-0.0523	3.46e-08
rs11750548	5	167598942	NA	NA	-0.0146	6.21e-09	NA	NA	-0.0108	0.00179	NA	NA
rs117540499	19	41406448	0.885768	0.0490719	0.0161	0.0159	NA	NA	0.0432	2.72e-06	-0.0838	2.87e-19
rs117541407	15	78765113	NA	NA	NA	NA	NA	NA	NA	NA	-0.0457	2.05e-08
rs11765450	7	133384928	NA	NA	0.0184	2.43e-09	NA	NA	NA	NA	NA	NA
rs11766325	7	133438862	NA	NA	0.0177	5.99e-09	NA	NA	NA	NA	NA	NA
rs117670238	15	78740768	NA	NA	NA	NA	0.0292	0.005265	-0.0198	0.0484	-0.0698	6.52e-12
rs11767900	7	133574751	NA	NA	0.0172	1.3e-08	NA	NA	NA	NA	NA	NA
rs117683060	19	40888197	NA	NA	0.0172	0.0221	NA	NA	0.0558	4.1e-08	-0.105	1.03e-24
rs117697721	19	40925434	NA	NA	NA	NA	-0.0226	0.043579	0.0366	0.000735	-0.0679	7.71e-10
rs11770877	7	32280850	NA	NA	0.00836	0.000778	NA	NA	0.0121	0.000414	0.022	1.87e-10
rs11772510	7	32246025	NA	NA	0.0081	0.00338	-0.00819	0.034557	0.014	0.000171	0.0225	1.31e-09
rs11772553	7	133438450	NA	NA	0.0177	7.07e-09	NA	NA	NA	NA	NA	NA
rs117730351	15	78536010	NA	NA	NA	NA	NA	NA	NA	NA	0.066	8.03e-14
rs11773721	7	133631142	NA	NA	0.017	3.77e-08	NA	NA	NA	NA	NA	NA
rs11776293	8	27418429	-0.393035	0.0299861	-0.0197	8.14e-10	0.0191	3.53e-05	-0.0138	0.00201	0.0174	0.000112
rs117763346	15	78550954	NA	NA	NA	NA	NA	NA	0.0328	0.00308	0.0731	2e-11
rs11776376	8	42794720	NA	NA	NA	NA	-0.0129	0.016	-0.0196	0.000158	-0.0299	6.07e-09
rs11777131	8	27596245	NA	NA	-0.0173	4.35e-09	0.0136	0.00123	-0.00885	0.0296	0.02	1.03e-06
rs11778040	8	27562290	NA	NA	-0.0185	2.06e-09	0.0189	1.94e-05	-0.0101	0.018	0.0182	2.37e-05
rs11780471	8	27344719	-0.801818	0.00557298	-0.0282	9.96e-09	0.0384	6.69e-08	NA	NA	0.022	0.001666
rs11780592	8	27418747	-0.390008	0.0310679	-0.0199	5.45e-10	0.0191	3.36e-05	-0.0135	0.00236	0.017	0.000151
rs11780834	8	27419603	-0.388289	0.0319174	-0.0202	3.54e-10	0.0196	2.13e-05	-0.0135	0.00254	0.0175	0.000105
rs117821847	19	40804983	NA	NA	NA	NA	NA	NA	0.0363	0.000354	-0.0816	1.88e-15
rs11782372	8	42677814	NA	NA	NA	NA	NA	NA	-0.0162	0.000607	-0.0357	8.78e-14
rs117824460	19	40865575	NA	NA	NA	NA	NA	NA	0.0462	1.84e-05	-0.108	1.51e-22
rs117829039	15	78757588	NA	NA	NA	NA	0.0349	0.007974	NA	NA	-0.0757	5.62e-09
rs11783093	8	27567832	NA	NA	-0.0231	5.92e-12	0.0199	3.88e-05	-0.0164	0.000422	0.0226	1.61e-06
rs117832812	15	78912472	-1.49713	2.76902e-09	NA	NA	NA	NA	-0.0289	3.09e-06	-0.0855	1.36e-42
rs11783289	8	42719453	NA	NA	NA	NA	NA	NA	0.0183	8.7e-05	0.0353	1.17e-14
rs11783507	8	42679252	NA	NA	NA	NA	NA	NA	0.0102	0.00849	0.0339	2.29e-18
rs117851058	19	41309590	0.884044	0.0494448	NA	NA	NA	NA	0.0364	0.000354	-0.0816	2.03e-15
rs11785369	8	42672243	NA	NA	NA	NA	NA	NA	-0.0187	0.000301	-0.0356	9.65e-12
rs11786036	8	42787665	NA	NA	NA	NA	-0.0121	0.021	-0.0203	6.75e-05	-0.0298	4.75e-09
rs11786760	8	63996456	NA	NA	0.0129	4.87e-08	NA	NA	NA	NA	NA	NA
rs117947334	19	41302375	0.823504	0.0456156	NA	NA	NA	NA	0.0352	0.000241	-0.0653	1.38e-11
rs117994199	15	78859918	-1.93407	0.0010801	NA	NA	NA	NA	-0.026	0.0434	-0.0799	9.38e-10
rs11800984	1	73967329	-0.457404	0.00188718	-0.0147	1.39e-09	0.00695	0.0463	NA	NA	-0.0107	0.00174
rs11803263	1	72983476	NA	NA	-0.0157	3.57e-08	NA	NA	-0.00861	0.0265	NA	NA
rs11804814	1	73393609	NA	NA	-0.0189	6.29e-11	NA	NA	-0.00925	0.0191	NA	NA
rs11805774	1	44152715	-0.315695	0.039472	-0.0154	2.56e-09	NA	NA	NA	NA	NA	NA
rs11805813	1	73858079	-0.474206	0.00115147	-0.0154	2.04e-10	0.00714	0.039	-0.0075	0.0249	-0.00817	0.0158
rs11805871	1	73858463	-0.474206	0.00115147	-0.0154	1.96e-10	0.00717	0.0382	-0.00754	0.024	-0.00817	0.0158
rs11807366	1	73916648	-0.475626	0.00114559	-0.0156	1.19e-10	0.00732	0.0349	-0.00683	0.0411	-0.00889	0.00885
rs11809026	1	73858039	-0.474206	0.00115147	-0.0153	2.2e-10	0.00718	0.0378	-0.00747	0.0256	-0.00818	0.0157
rs11809098	1	73858561	-0.474206	0.00115147	-0.0154	1.88e-10	0.00719	0.0377	-0.00749	0.0251	-0.00814	0.0162
rs11809486	1	73858941	-0.474206	0.00115147	-0.0154	1.82e-10	0.00722	0.0369	-0.00757	0.0235	-0.00817	0.0158
rs11810109	1	44186812	-0.329397	0.0316224	-0.0156	1.76e-09	NA	NA	NA	NA	NA	NA
rs118114394	19	40725793	NA	NA	NA	NA	NA	NA	0.0194	0.0414	-0.052	4.89e-08
rs11814894	10	102339192	NA	NA	-0.0149	9.11e-10	NA	NA	NA	NA	NA	NA
rs118202	6	111658371	-0.566166	0.00203378	-0.0174	1.7e-09	0.00998	0.015058	NA	NA	-0.0088	0.03
rs118203	6	111658220	-0.563095	0.00214035	-0.0171	2.83e-09	0.0102	0.012805	NA	NA	-0.00858	0.0335
rs11852287	15	83272982	NA	NA	-0.0165	5.35e-09	NA	NA	NA	NA	NA	NA
rs11852372	15	78801394	0.512735	0.000508491	NA	NA	NA	NA	0.0253	2.43e-11	0.0952	1.84e-139
rs11852408	15	83183824	NA	NA	-0.0164	8.26e-09	NA	NA	NA	NA	NA	NA
rs11852446	15	83186577	NA	NA	-0.0164	8.32e-09	NA	NA	NA	NA	NA	NA
rs11852496	15	83817559	-0.33578	0.0466412	-0.0154	4.89e-08	NA	NA	NA	NA	NA	NA
rs11852830	15	78833087	NA	NA	NA	NA	NA	NA	NA	NA	-0.0405	2.49e-34
rs11852887	15	78738236	NA	NA	NA	NA	-0.0105	0.032234	0.0149	0.00317	0.0319	3.38e-11
rs11852980	15	78762569	NA	NA	NA	NA	NA	NA	0.0146	0.000643	0.0618	3.16e-48
rs11853102	15	83895124	-0.343138	0.0455203	-0.0174	8.88e-10	NA	NA	NA	NA	NA	NA
rs11853498	15	83203961	NA	NA	-0.0167	5.09e-09	NA	NA	NA	NA	NA	NA
rs11853608	15	79030693	0.356985	0.0120365	NA	NA	NA	NA	0.0111	0.000969	0.0608	3.46e-71
rs11854507	15	78776779	NA	NA	NA	NA	NA	NA	0.0099	0.00327	0.053	3.36e-54
rs11854520	15	83268329	NA	NA	-0.0146	1.83e-08	NA	NA	NA	NA	NA	NA
rs11854888	15	83153131	NA	NA	-0.0176	2.29e-09	NA	NA	NA	NA	NA	NA
rs11855492	15	83899109	-0.349058	0.042097	-0.0208	5.41e-10	-0.0105	0.034592	NA	NA	NA	NA
rs11855639	15	83835385	-0.339393	0.0480612	-0.0164	8.15e-09	NA	NA	NA	NA	NA	NA
rs11856164	15	83182991	NA	NA	-0.0166	6.12e-09	NA	NA	NA	NA	NA	NA
rs11856441	15	79030526	0.518876	0.00159696	NA	NA	NA	NA	0.0127	0.000563	0.0314	3.93e-17
rs11856536	15	78801983	NA	NA	NA	NA	NA	NA	0.00922	0.00526	0.0487	7.75e-48
rs11856736	15	83911838	-0.346386	0.0434123	-0.0171	1.54e-09	NA	NA	NA	NA	NA	NA
rs11856806	15	83195527	NA	NA	-0.0165	7.31e-09	NA	NA	NA	NA	NA	NA
rs11856903	15	78847675	NA	NA	NA	NA	NA	NA	NA	NA	0.0359	7.03e-27
rs11856953	15	78824960	NA	NA	NA	NA	NA	NA	NA	NA	0.0435	2.22e-21
rs11857428	15	83904786	-0.336709	0.0496262	-0.0171	1.39e-09	NA	NA	NA	NA	NA	NA
rs11857532	15	78675926	NA	NA	NA	NA	NA	NA	0.00677	0.0391	0.0459	3.15e-43
rs11857641	15	83196101	NA	NA	-0.0164	8.41e-09	NA	NA	NA	NA	NA	NA
rs11857877	15	78848496	NA	NA	NA	NA	NA	NA	NA	NA	0.043	5.37e-38
rs11858162	15	83695106	-0.378403	0.0296945	-0.0175	1.11e-09	NA	NA	NA	NA	NA	NA
rs11858210	15	78786016	NA	NA	NA	NA	NA	NA	0.00998	0.0265	0.0504	3.06e-29
rs11858230	15	78543210	NA	NA	NA	NA	0.00799	0.019584	0.00716	0.0303	0.0273	3.84e-16
rs11858377	15	83140058	NA	NA	-0.0163	1.07e-08	NA	NA	NA	NA	NA	NA
rs11858468	15	83693276	-0.38824	0.0249485	-0.0169	3.29e-09	NA	NA	NA	NA	NA	NA
rs11858715	15	83898961	-0.336709	0.0496262	-0.021	3.21e-10	-0.0124	0.017593	NA	NA	NA	NA
rs11858771	15	83899100	-0.346563	0.0436685	-0.0209	3.99e-10	-0.0106	0.033527	NA	NA	NA	NA
rs11858776	15	83230373	NA	NA	-0.0182	8.98e-09	NA	NA	NA	NA	NA	NA
rs11858836	15	78783277	0.409992	0.0060837	NA	NA	NA	NA	0.0251	5.79e-13	0.082	1.57e-118
rs11861084	16	89809302	NA	NA	-0.0066	0.00649	NA	NA	NA	NA	-0.0202	2.6e-09
rs11864372	16	89833532	NA	NA	NA	NA	0.00813	0.016514	NA	NA	-0.0192	8.08e-09
rs11878604	19	40827379	NA	NA	NA	NA	NA	NA	0.0409	3.34e-13	-0.0432	9.18e-14
rs11879413	19	40832018	NA	NA	NA	NA	NA	NA	0.0417	4.17e-13	-0.0433	1.64e-13
rs11881918	19	40828294	NA	NA	NA	NA	NA	NA	0.0417	4.24e-13	-0.0433	1.72e-13
rs11883730	2	63365095	NA	NA	0.00725	0.00518	-0.0208	1.71e-08	NA	NA	NA	NA
rs11885783	2	154864713	NA	NA	0.0165	3.66e-11	-0.00843	0.017955	NA	NA	NA	NA
rs11890276	2	63139056	NA	NA	-0.00527	0.0291	0.0193	1.85e-08	NA	NA	NA	NA
rs11894445	2	63365213	NA	NA	0.00768	0.00316	-0.0217	4.45e-09	NA	NA	NA	NA
rs11895059	2	63374125	NA	NA	0.00566	0.018	-0.0193	1.46e-08	NA	NA	NA	NA
rs11899999	2	63374157	NA	NA	0.00564	0.0184	-0.0193	1.39e-08	NA	NA	NA	NA
rs11907235	20	32190057	NA	NA	0.00734	0.002373	NA	NA	NA	NA	0.0194	7.16e-09
rs11907716	20	32189997	NA	NA	0.00734	0.002388	NA	NA	NA	NA	0.0194	6.63e-09
rs11918899	3	85409427	NA	NA	-0.0159	8.61e-11	NA	NA	0.0116	0.000575	0.0131	0.00011
rs11919099	3	85592675	NA	NA	-0.0152	7.78e-10	NA	NA	0.0141	0.000171	0.0134	9.26e-05
rs11919418	3	50233215	0.304933	0.0394281	0.0144	1.31e-08	NA	NA	0.00862	0.012936	NA	NA
rs11921010	3	85385110	NA	NA	-0.0155	2.13e-10	NA	NA	0.00985	0.00321	0.0139	4e-05
rs11922956	3	85448657	NA	NA	-0.016	7.6e-11	NA	NA	0.0111	0.000986	0.0136	6.98e-05
rs11923525	3	85531949	NA	NA	-0.0153	5.65e-10	NA	NA	0.0146	9.8e-05	0.0136	7.37e-05
rs11929525	3	85438332	NA	NA	-0.016	7.8e-11	NA	NA	0.0113	0.000748	0.0135	7.44e-05
rs11938869	4	35478901	0.276045	0.0496925	0.0129	4.75e-08	NA	NA	NA	NA	0.0147	9.19e-06
rs11952470	5	88467699	NA	NA	-0.016	1.5e-11	0.00941	0.00544	NA	NA	NA	NA
rs11975951	7	133506373	NA	NA	-0.0181	1.84e-09	NA	NA	NA	NA	NA	NA
rs11980047	7	133560250	NA	NA	0.0178	4.32e-09	-0.00956	0.025633	NA	NA	NA	NA
rs11986893	8	42797716	NA	NA	NA	NA	NA	NA	-0.014	0.000568	-0.035	1.79e-17
rs11990422	8	42727812	NA	NA	NA	NA	NA	NA	-0.0265	3.88e-06	-0.0376	7.26e-11
rs11991399	8	92232276	NA	NA	0.0133	3.9e-08	-0.0131	0.000139	0.0102	0.00215	0.0112	0.000883
rs11994609	8	64030083	NA	NA	0.0138	5.15e-09	NA	NA	NA	NA	NA	NA
rs11995030	8	42771275	NA	NA	NA	NA	NA	NA	-0.0147	0.000263	-0.0317	9.49e-15
rs12022895	1	73330323	NA	NA	-0.0197	1.86e-11	0.00923	0.0188	-0.00971	0.0148	NA	NA
rs12023347	1	73768022	-0.421811	0.00247897	-0.0134	1.48e-08	0.0101	0.00295	-0.00696	0.0335	NA	NA
rs12025473	1	73448345	-0.445098	0.00141645	-0.013	4.13e-08	NA	NA	-0.00688	0.0362	NA	NA
rs12029861	1	73919230	-0.423182	0.00564947	-0.0162	1.79e-10	0.0107	0.00324	-0.0111	0.00165	-0.00929	0.00907
rs12031120	1	73395138	NA	NA	-0.0192	3.11e-11	NA	NA	-0.00947	0.0165	NA	NA
rs12033140	1	73822289	-0.424798	0.00228751	-0.0135	1.04e-08	0.0101	0.00296	-0.00676	0.039	NA	NA
rs12033505	1	73905414	-0.401805	0.00397444	-0.0135	1.32e-08	0.00865	0.0108	NA	NA	NA	NA
rs12034860	1	73836769	-0.511472	0.00053292	-0.0154	2.78e-10	0.00929	0.00769	-0.00871	0.00979	NA	NA
rs12035848	1	73870901	-0.481293	0.000971182	-0.0155	1.3e-10	0.00707	0.0412	-0.00735	0.0277	-0.00822	0.0153
rs12036558	1	73796949	-0.421332	0.00250355	-0.0133	1.83e-08	0.00999	0.00324	-0.00675	0.0393	NA	NA
rs12037168	1	73914157	-0.393675	0.00477396	-0.0137	7.92e-09	0.00827	0.0148	NA	NA	NA	NA
rs12038096	1	73395136	NA	NA	-0.0192	3.35e-11	NA	NA	-0.00953	0.0158	NA	NA
rs12042444	1	73988149	-0.454774	0.00200737	-0.0146	1.93e-09	0.0073	0.036	NA	NA	-0.0108	0.00155
rs12042865	1	73446790	-0.440036	0.00159224	-0.013	4.65e-08	NA	NA	-0.0068	0.0385	NA	NA
rs12043387	1	73871205	-0.481293	0.000971182	-0.0156	1.25e-10	0.0071	0.0403	-0.00736	0.0275	-0.00827	0.0148
rs12044079	1	73854147	-0.475755	0.00110849	-0.0153	2.19e-10	0.00724	0.0363	-0.00748	0.0253	-0.00819	0.0155
rs12044218	1	73750422	-0.430737	0.00198735	-0.0132	2.18e-08	0.0102	0.00271	-0.00698	0.0329	NA	NA
rs12044316	1	73884929	-0.401325	0.00402269	-0.0137	6.64e-09	0.00865	0.0109	NA	NA	NA	NA
rs12049376	1	73764712	-0.424441	0.00235921	-0.0131	2.84e-08	0.0102	0.0027	-0.00758	0.0206	NA	NA
rs12050205	14	98091106	NA	NA	0.0151	9.63e-10	NA	NA	0.00834	0.025688	0.0137	6.3e-05
rs12050525	15	78783404	NA	NA	NA	NA	NA	NA	0.00964	0.00367	0.0498	2.18e-49
rs12050570	15	78720546	NA	NA	NA	NA	NA	NA	0.0131	0.00097	0.0614	7.77e-55
rs12050571	15	78720713	NA	NA	NA	NA	NA	NA	0.02	9.04e-05	0.0584	4.97e-34
rs12051901	17	45997220	NA	NA	-0.0168	2.82e-08	NA	NA	NA	NA	NA	NA
rs12053590	20	32269545	NA	NA	0.00491	0.042636	NA	NA	NA	NA	0.0227	1.5e-11
rs12054328	3	85595761	NA	NA	-0.0161	1.34e-10	NA	NA	0.0105	0.00225	0.0131	0.000159
rs12056484	8	64127592	NA	NA	0.0147	1.42e-09	NA	NA	NA	NA	NA	NA
rs12061680	1	73778378	-0.511782	0.000536565	-0.0153	4.07e-10	0.00926	0.00812	-0.00896	0.00792	NA	NA
rs12066768	1	73382715	NA	NA	-0.0204	1.36e-11	0.0111	0.00636	-0.0143	0.000529	-0.00813	0.0453
rs12077046	1	73739641	0.429011	0.0020949	0.0132	2.5e-08	-0.0105	0.00202	0.00772	0.0184	NA	NA
rs12089622	1	43568097	NA	NA	-0.0163	1.62e-08	NA	NA	NA	NA	-0.00983	0.0147
rs12097442	1	73484026	-0.473774	0.000676767	-0.013	4.73e-08	NA	NA	NA	NA	NA	NA
rs12099332	11	112976990	NA	NA	0.018	4.67e-08	NA	NA	NA	NA	NA	NA
rs12101809	15	78779801	-0.738051	1.61727e-05	NA	NA	0.00798	0.048325	-0.017	1.28e-05	-0.0735	9.67e-77
rs12112638	7	70270265	NA	NA	-0.016	2.56e-09	NA	NA	NA	NA	NA	NA
rs12112758	7	70210088	NA	NA	-0.0162	2.94e-08	NA	NA	0.00874	0.0304	-0.00843	0.0398
rs12117304	1	73837640	-0.511055	0.000537645	-0.0153	3.19e-10	0.00937	0.00721	-0.00866	0.0102	NA	NA
rs12120214	1	73848985	-0.480736	0.00097975	-0.0151	4.13e-10	0.00733	0.0338	-0.00772	0.0208	-0.00827	0.0145
rs12127629	1	73848987	-0.480736	0.00097975	-0.0151	4.02e-10	0.00733	0.0339	-0.00773	0.0208	-0.00827	0.0145
rs12128161	1	73837417	-0.507004	0.000546943	-0.0153	2.98e-10	0.00886	0.0109	-0.00808	0.0163	NA	NA
rs12128235	1	73837608	-0.509463	0.000559939	-0.0153	3.28e-10	0.00935	0.00732	-0.00865	0.0104	NA	NA
rs12128495	1	73767587	0.510455	0.000553989	0.0154	3.05e-10	-0.00927	0.00814	0.00899	0.00782	NA	NA
rs12129573	1	73768366	0.557442	0.000199268	0.0151	9.44e-10	-0.0106	0.00275	0.00836	0.0144	NA	NA
rs12135094	1	73848944	-0.473705	0.00116003	-0.0151	3.72e-10	0.00741	0.0321	-0.00764	0.0223	-0.00829	0.0143
rs12140865	1	73932886	-0.425235	0.00590581	-0.0153	2.5e-09	0.0109	0.00287	-0.0111	0.00168	-0.0115	0.00132
rs12142515	1	73752009	0.430716	0.00200818	0.0133	2.13e-08	-0.0106	0.00173	0.00775	0.0179	NA	NA
rs12145429	1	73769279	0.510455	0.000553989	0.0154	3.13e-10	-0.00923	0.00838	0.00899	0.00782	NA	NA
rs12145432	1	73769330	0.510455	0.000553989	0.0154	3.25e-10	-0.00933	0.00771	0.00898	0.00785	NA	NA
rs12148319	15	78956192	-0.937316	1.19029e-06	NA	NA	0.0103	0.024519	-0.0163	0.000212	-0.0596	4.85e-40
rs12148817	15	79041128	0.512182	0.00172531	NA	NA	NA	NA	0.0143	0.00039	0.0289	5.22e-13
rs12149952	16	89713682	NA	NA	-0.00706	0.00334	0.00959	0.005413	NA	NA	-0.02	3.19e-09
rs12151606	2	63203040	NA	NA	-0.00782	0.00263	0.0214	7.23e-09	NA	NA	NA	NA
rs12154872	7	117872878	NA	NA	0.0139	7.14e-09	NA	NA	0.0132	6.51e-05	NA	NA
rs12155138	7	70301533	NA	NA	-0.0153	1.61e-08	NA	NA	NA	NA	NA	NA
rs12173126	5	167581403	NA	NA	-0.0155	1.32e-09	NA	NA	-0.00999	0.00437	NA	NA
rs12188010	5	166996466	-0.364231	0.0122783	-0.0136	2.95e-08	NA	NA	-0.0119	0.000438	NA	NA
rs12188278	5	167571217	NA	NA	-0.0156	1.2e-09	NA	NA	-0.00998	0.00468	NA	NA
rs12188494	5	88447747	NA	NA	-0.0155	4.6e-08	NA	NA	NA	NA	NA	NA
rs1219294691	11	113011184	NA	NA	0.0312	5.32e-10	NA	NA	0.0149	0.0223	NA	NA
rs12219346	10	102897543	NA	NA	0.0145	1.6e-08	NA	NA	0.00709	0.0447	NA	NA
rs12222753	11	113076484	NA	NA	0.019	5.41e-11	NA	NA	NA	NA	NA	NA
rs12224032	11	112914680	0.380165	0.0329652	0.0206	3.44e-08	NA	NA	NA	NA	NA	NA
rs12232282	15	78844183	NA	NA	NA	NA	NA	NA	NA	NA	0.0427	1.93e-37
rs12256551	10	21510797	NA	NA	0.014	3.44e-08	NA	NA	0.011	0.0044	NA	NA
rs12272966	11	113164065	NA	NA	0.0153	2.13e-08	NA	NA	NA	NA	NA	NA
rs12273652	11	113003813	NA	NA	0.0179	4.92e-09	NA	NA	NA	NA	NA	NA
rs12277922	11	112917378	0.429387	0.0133219	0.0209	8.44e-15	NA	NA	NA	NA	NA	NA
rs12285372	11	112996460	NA	NA	0.0179	5.22e-09	NA	NA	NA	NA	NA	NA
rs12286	15	79051759	0.280793	0.0475953	NA	NA	NA	NA	0.0113	0.000931	0.0563	3.16e-59
rs12287147	11	113027488	NA	NA	0.0179	4.91e-09	NA	NA	NA	NA	NA	NA
rs12324203	15	78961421	-1.52966	4.39292e-07	NA	NA	NA	NA	-0.0251	0.000696	-0.0755	6.07e-23
rs12324870	15	78703459	NA	NA	NA	NA	NA	NA	NA	NA	-0.0404	6.71e-32
rs12324886	15	78761766	NA	NA	NA	NA	NA	NA	0.0131	0.00275	0.028	6.44e-11
rs12351799	9	136481158	0.497026	0.000551695	NA	NA	NA	NA	0.0223	2.89e-11	0.0127	0.0002
rs12356821	10	102804051	NA	NA	0.0187	2.37e-08	NA	NA	0.0097	0.0348	NA	NA
rs12357321	10	21501547	NA	NA	0.0142	2.73e-08	NA	NA	0.0107	0.00226	NA	NA
rs12361204	11	112939531	-0.359537	0.0105006	-0.0172	3.54e-13	NA	NA	NA	NA	0.0075	0.0233
rs12361946	11	112981760	-0.282853	0.0427717	-0.016	1.27e-11	NA	NA	NA	NA	0.00665	0.0445
rs12363408	11	113002380	NA	NA	0.0168	5.59e-10	NA	NA	NA	NA	NA	NA
rs12365502	11	113030077	NA	NA	0.0168	5.04e-10	NA	NA	NA	NA	NA	NA
rs12379644	9	133598690	NA	NA	0.00537	0.0408	0.00861	0.021766	0.023	2.28e-10	NA	NA
rs12380304	9	133598735	NA	NA	0.00525	0.0455	0.00863	0.021341	0.0231	1.85e-10	NA	NA
rs12405972	1	44097438	-0.306098	0.0384235	-0.0162	1e-10	NA	NA	-0.00825	0.017308	NA	NA
rs12406253	1	73840341	-0.421818	0.00246535	-0.0136	8.93e-09	0.0103	0.00234	-0.00668	0.0413	NA	NA
rs12410155	1	44188465	-0.328535	0.0320573	-0.0156	1.75e-09	NA	NA	NA	NA	NA	NA
rs12410444	1	44188719	-0.328535	0.0320573	-0.0157	1.58e-09	NA	NA	NA	NA	NA	NA
rs12436785	14	98084153	NA	NA	0.0134	2.39e-08	NA	NA	0.00843	0.010864	0.0141	2.91e-05
rs12437558	15	83719057	-0.375349	0.0303165	-0.0167	6.04e-09	NA	NA	NA	NA	NA	NA
rs12437644	15	78896302	NA	NA	NA	NA	NA	NA	NA	NA	-0.0366	7.63e-20
rs12437858	15	83744405	-0.377002	0.0295574	-0.0165	8e-09	NA	NA	NA	NA	NA	NA
rs12437868	15	78796118	NA	NA	NA	NA	NA	NA	-0.00989	0.00462	-0.0213	2.14e-09
rs12437901	15	83707283	-0.367808	0.0338238	-0.017	3.05e-09	NA	NA	NA	NA	NA	NA
rs12438008	15	78792338	NA	NA	NA	NA	NA	NA	-0.00978	0.00498	-0.0226	2.33e-10
rs12438181	15	78812098	-0.85131	5.51493e-07	NA	NA	0.0119	0.007976	-0.0141	0.00101	-0.0831	2.28e-83
rs12438398	15	83149398	NA	NA	-0.0164	8.3e-09	NA	NA	NA	NA	NA	NA
rs12438526	15	83297648	NA	NA	-0.0175	2.58e-09	NA	NA	NA	NA	NA	NA
rs12438575	15	83723061	-0.379438	0.0285584	-0.0166	7.62e-09	NA	NA	NA	NA	NA	NA
rs12438645	15	79068203	-0.384936	0.0164223	NA	NA	NA	NA	-0.011	0.00251	-0.021	1.67e-08
rs12438659	15	78824924	-0.858515	4.49604e-07	NA	NA	0.00995	0.013081	-0.0191	7.76e-07	-0.0845	3.03e-102
rs12438708	15	83297695	NA	NA	-0.0173	2.75e-09	NA	NA	NA	NA	NA	NA
rs12438734	15	79052135	-0.67867	0.00725053	NA	NA	NA	NA	-0.0136	0.0142	-0.0394	4.18e-12
rs12438847	15	83900866	-0.336709	0.0496262	-0.0173	9.72e-10	NA	NA	NA	NA	NA	NA
rs12439122	15	83288070	NA	NA	-0.0172	3.61e-09	NA	NA	NA	NA	NA	NA
rs12439240	15	78829091	-0.863773	3.80188e-07	NA	NA	0.00971	0.015251	-0.0195	4.69e-07	-0.084	1.15e-101
rs12439748	15	78787360	NA	NA	NA	NA	NA	NA	NA	NA	0.0389	9.15e-19
rs12439903	15	83127055	NA	NA	-0.0164	8.52e-09	NA	NA	NA	NA	NA	NA
rs12440014	15	78926726	-0.951375	8.2156e-09	NA	NA	0.00858	0.030124	-0.0176	3.84e-06	-0.0783	1.25e-90
rs12440265	15	83726267	-0.383397	0.0269006	-0.0166	7.25e-09	NA	NA	NA	NA	NA	NA
rs12440386	15	83804861	-0.339747	0.0477859	-0.0164	8.11e-09	NA	NA	NA	NA	NA	NA
rs12440562	15	83832698	-0.342729	0.046014	-0.0181	1.25e-08	NA	NA	NA	NA	NA	NA
rs12441006	15	83723047	-0.379438	0.0285584	-0.0166	7.6e-09	NA	NA	NA	NA	NA	NA
rs12441088	15	78928264	0.796412	1.1522e-06	NA	NA	NA	NA	0.0128	0.000504	0.0628	8.72e-64
rs12441242	15	83894069	-0.33649	0.0460432	-0.0163	6.25e-09	NA	NA	NA	NA	NA	NA
rs12441354	15	78821016	-0.867424	3.35207e-07	NA	NA	0.0099	0.013465	-0.0186	1.39e-06	-0.0847	6.3e-103
rs12441409	15	83193005	NA	NA	-0.0167	5.42e-09	NA	NA	NA	NA	NA	NA
rs12441426	15	78812329	-0.852229	5.29972e-07	NA	NA	0.00963	0.016489	-0.0179	3.52e-06	-0.0843	1.53e-101
rs12441575	15	83707185	-0.365119	0.0359979	-0.0174	1.32e-09	NA	NA	NA	NA	NA	NA
rs12441585	15	83148052	NA	NA	-0.0162	2.42e-08	NA	NA	NA	NA	NA	NA
rs12441847	15	83214121	NA	NA	-0.0172	1.17e-09	NA	NA	NA	NA	NA	NA
rs12441907	15	83922387	-0.372448	0.0417043	-0.0191	1.63e-10	NA	NA	NA	NA	NA	NA
rs12441998	15	78929372	0.897329	4.34109e-07	NA	NA	NA	NA	0.0164	3e-05	0.0666	6.77e-62
rs12442456	15	78751962	-0.416151	0.0483465	NA	NA	0.0137	0.004255	-0.0124	0.00709	-0.0668	2.9e-45
rs12442476	15	78825514	NA	NA	NA	NA	NA	NA	NA	NA	-0.041	1.85e-33
rs12442563	15	83224491	NA	NA	-0.0175	7.5e-10	NA	NA	NA	NA	NA	NA
rs12442572	15	83214031	NA	NA	-0.0148	9.01e-09	NA	NA	NA	NA	NA	NA
rs12442894	15	83602849	-0.400926	0.0202886	-0.0174	1.11e-09	NA	NA	NA	NA	NA	NA
rs12443109	15	83192550	NA	NA	-0.0164	8.03e-09	NA	NA	NA	NA	NA	NA
rs12443170	15	78907736	-0.651846	0.00224711	NA	NA	0.0177	0.00035	-0.014	0.00295	-0.0713	9e-49
rs12443424	15	83180554	NA	NA	-0.0164	8.16e-09	NA	NA	NA	NA	NA	NA
rs12444436	16	52079644	NA	NA	NA	NA	NA	NA	NA	NA	-0.0204	2.34e-09
rs12450454	17	7890884	NA	NA	-0.0156	7.06e-09	NA	NA	NA	NA	NA	NA
rs1245094	11	112932573	-0.340636	0.0159623	-0.0186	4.31e-15	NA	NA	-0.00659	0.0436	NA	NA
rs1245101	11	112938089	-0.295359	0.0365365	-0.0189	1.45e-15	NA	NA	-0.00677	0.038	NA	NA
rs1245102	11	112938006	-0.295359	0.0365365	-0.019	1.29e-15	NA	NA	-0.00684	0.0361	NA	NA
rs1245112	11	112953512	-0.332727	0.0186783	-0.0171	5.21e-13	NA	NA	-0.0077	0.0184	NA	NA
rs1245113	11	112951025	-0.296239	0.0360611	-0.0174	2.08e-13	NA	NA	-0.00811	0.013	NA	NA
rs1245114	11	112950782	-0.296239	0.0360611	-0.0174	1.88e-13	NA	NA	-0.00803	0.0138	NA	NA
rs1245121	11	113159905	NA	NA	0.0154	1.98e-08	NA	NA	NA	NA	NA	NA
rs1245125	11	113157719	NA	NA	0.0153	2.1e-08	NA	NA	NA	NA	NA	NA
rs1245129	11	113148737	NA	NA	0.0166	2.63e-10	NA	NA	NA	NA	NA	NA
rs1245131	11	113144264	NA	NA	0.0162	6.16e-10	NA	NA	NA	NA	NA	NA
rs1245133	11	113140999	NA	NA	0.0164	3.96e-10	NA	NA	NA	NA	NA	NA
rs12459249	19	40833991	NA	NA	NA	NA	NA	NA	-0.0212	8.79e-10	0.0304	2.34e-18
rs12461383	19	40864433	NA	NA	NA	NA	NA	NA	-0.022	6.37e-11	0.0331	8.65e-23
rs12461964	19	40835324	NA	NA	NA	NA	-0.00957	0.010566	-0.0221	6.8e-10	0.0394	4.36e-28
rs12464063	2	155131954	NA	NA	0.014	4.21e-09	-0.0074	0.0294	NA	NA	NA	NA
rs12466103	2	145389161	NA	NA	-0.0161	2.81e-11	0.00916	0.00774	NA	NA	NA	NA
rs12468215	2	155202292	NA	NA	0.0141	2.44e-09	-0.0068	0.0441	NA	NA	NA	NA
rs12472231	2	145374816	NA	NA	-0.0172	5.5e-13	0.00971	0.00435	NA	NA	NA	NA
rs1247708	7	133380132	NA	NA	-0.0183	2.33e-09	NA	NA	NA	NA	NA	NA
rs12479680	20	63357061	NA	NA	-0.0175	4.62e-07	0.0214	5.64e-05	-0.0314	5.13e-11	-0.0186	0.000671
rs12480462	20	32477375	NA	NA	0.00706	0.004351	NA	NA	NA	NA	0.0223	9.58e-11
rs12488521	3	50035554	NA	NA	-0.0176	6.81e-10	0.0104	0.006796	-0.00866	0.026146	NA	NA
rs12491722	3	85526647	NA	NA	-0.0158	2.49e-10	NA	NA	0.0108	0.00169	0.0134	0.00011
rs12492753	3	85552290	NA	NA	-0.0161	1.11e-10	NA	NA	0.0107	0.00185	0.0134	0.000111
rs12494446	3	85573513	NA	NA	-0.0151	8.76e-10	NA	NA	0.0113	0.000806	0.0137	6.23e-05
rs12504594	4	140909793	-0.374018	0.00941304	-0.0137	2.16e-08	NA	NA	-0.0118	0.00046	NA	NA
rs12505101	4	35482414	0.276045	0.0496925	0.0129	4.92e-08	NA	NA	NA	NA	0.0147	9.27e-06
rs12505942	4	140906390	-0.432443	0.00333212	-0.0139	2.04e-08	NA	NA	-0.0114	0.000928	NA	NA
rs12507478	4	35485129	0.276045	0.0496925	0.013	4.21e-08	NA	NA	NA	NA	0.0146	9.78e-06
rs12507979	4	35509243	NA	NA	0.0136	1.67e-08	-0.00712	0.03799	NA	NA	0.014	3.07e-05
rs12508022	4	35509426	NA	NA	0.0136	1.73e-08	-0.00707	0.039288	NA	NA	0.014	2.99e-05
rs12508050	4	35509449	NA	NA	0.0135	1.82e-08	-0.00709	0.038767	NA	NA	0.014	3.31e-05
rs12509820	4	140937628	-0.38673	0.00714193	-0.0137	2.41e-08	NA	NA	-0.0119	0.000426	NA	NA
rs12516886	5	155412146	NA	NA	0.0148	4.47e-08	NA	NA	NA	NA	NA	NA
rs12536686	7	32282131	NA	NA	0.00839	0.00204	NA	NA	0.0109	0.00397	0.0219	2.17e-10
rs12540204	7	32283222	NA	NA	0.00828	0.000868	NA	NA	0.0122	0.000348	0.0219	2.24e-10
rs12540232	7	32283349	NA	NA	0.00829	0.000854	NA	NA	0.0122	0.000349	0.0219	2.35e-10
rs12541027	8	64122469	NA	NA	0.0135	1.7e-08	NA	NA	NA	NA	NA	NA
rs12542334	8	64123990	NA	NA	0.0134	2.13e-08	NA	NA	NA	NA	NA	NA
rs12542914	8	64130222	NA	NA	0.0147	1.35e-09	NA	NA	NA	NA	NA	NA
rs12543669	8	64159066	NA	NA	0.0147	1.26e-09	NA	NA	NA	NA	NA	NA
rs12545053	8	64161048	NA	NA	0.015	6.06e-10	NA	NA	NA	NA	NA	NA
rs12547267	8	64124071	NA	NA	0.0147	1.36e-09	NA	NA	NA	NA	NA	NA
rs12549556	8	64060231	NA	NA	0.0144	2.21e-08	NA	NA	NA	NA	NA	NA
rs12549559	8	64090368	NA	NA	0.0132	2.42e-08	NA	NA	NA	NA	NA	NA
rs12562533	1	73894150	-0.401325	0.00402269	-0.0139	4.1e-09	0.00879	0.00957	NA	NA	NA	NA
rs12564336	1	73385992	NA	NA	-0.0195	1.78e-11	NA	NA	-0.00934	0.018	NA	NA
rs12564425	1	73790683	-0.419719	0.00260975	-0.0133	2.13e-08	0.01	0.00314	-0.0068	0.0377	NA	NA
rs12565386	1	73894459	-0.411248	0.00319937	-0.0139	4.51e-09	0.00872	0.0103	NA	NA	NA	NA
rs12574676	11	113040096	NA	NA	0.0159	3.04e-09	NA	NA	NA	NA	NA	NA
rs12574893	11	112917111	0.38062	0.0329957	0.0206	1.16e-12	NA	NA	NA	NA	NA	NA
rs12575544	11	112918985	0.463847	0.0078296	0.0207	2.45e-14	NA	NA	NA	NA	NA	NA
rs12576197	11	112921071	0.438936	0.0122817	0.0201	1.41e-13	NA	NA	NA	NA	NA	NA
rs12577005	11	112923802	0.336063	0.0176945	0.0186	4.36e-15	NA	NA	0.00644	0.0488	NA	NA
rs12591557	15	78519390	NA	NA	NA	NA	-0.00878	0.010477	-0.00762	0.0213	-0.0268	1.6e-15
rs12591855	15	83177398	NA	NA	-0.0164	8.09e-09	NA	NA	NA	NA	NA	NA
rs12592111	15	78475004	NA	NA	NA	NA	NA	NA	0.0147	0.0211	0.0565	5.36e-24
rs12592721	15	78806803	NA	NA	NA	NA	NA	NA	0.00923	0.00521	0.0488	7.22e-48
rs12592823	15	79004643	-0.644705	0.0152537	NA	NA	NA	NA	-0.0166	0.00315	-0.0495	2.74e-17
rs12593207	15	78987225	-0.546854	0.0284109	NA	NA	NA	NA	-0.0184	0.00118	-0.0467	5.26e-18
rs12593229	15	78765290	0.515506	0.000394313	0.0048	0.046454	NA	NA	0.0122	0.000258	0.0619	2.32e-75
rs12593532	15	83169778	NA	NA	-0.0162	1.15e-08	NA	NA	NA	NA	NA	NA
rs12593638	15	83154001	NA	NA	-0.0162	9.74e-09	NA	NA	NA	NA	NA	NA
rs12593950	15	78920935	-0.962221	9.78071e-09	NA	NA	0.0105	0.008756	-0.0188	1.09e-06	-0.0811	7.18e-95
rs12594247	15	78946633	-0.937662	1.20521e-06	NA	NA	0.0117	0.01164	-0.0172	0.000112	-0.0599	1.87e-39
rs12594391	15	78523898	NA	NA	NA	NA	-0.00855	0.012674	-0.0077	0.0201	-0.0271	8.04e-16
rs12594550	15	78959037	-0.917598	1.96696e-06	NA	NA	0.00958	0.036588	-0.0173	8.63e-05	-0.0603	9.29e-41
rs12594711	15	78793921	0.522442	0.000330625	NA	NA	NA	NA	0.0119	0.000359	0.0621	9.85e-76
rs12595330	15	83185645	NA	NA	-0.0164	8.2e-09	NA	NA	NA	NA	NA	NA
rs12595350	15	78953464	-0.934528	1.25909e-06	NA	NA	0.0105	0.02217	-0.0159	0.000342	-0.0602	2.67e-40
rs12595538	15	78862111	NA	NA	NA	NA	NA	NA	NA	NA	-0.0398	1.41e-27
rs12596240	16	52069211	NA	NA	NA	NA	NA	NA	NA	NA	-0.0208	1.14e-09
rs12596429	16	89774966	NA	NA	-0.00697	0.004	0.00721	0.037804	NA	NA	-0.0197	6.33e-09
rs12598477	16	89836074	NA	NA	-0.00638	0.00824	NA	NA	NA	NA	-0.0195	9.21e-09
rs12599074	16	52059115	NA	NA	NA	NA	NA	NA	NA	NA	-0.0206	1.46e-09
rs12599241	16	52049203	NA	NA	NA	NA	NA	NA	NA	NA	-0.0196	5.2e-09
rs12610432	19	40861864	NA	NA	NA	NA	NA	NA	-0.0112	0.00328	0.0238	2.77e-10
rs12612773	2	63319306	NA	NA	0.00753	0.0038	-0.0215	6.22e-09	NA	NA	NA	NA
rs12614505	2	155046375	NA	NA	0.0143	2.33e-09	NA	NA	NA	NA	NA	NA
rs12615652	2	63380403	NA	NA	0.00542	0.0234	-0.0192	1.89e-08	NA	NA	NA	NA
rs12617922	2	146156679	0.272267	0.0497248	0.018	2.46e-14	-0.00963	0.0043	NA	NA	NA	NA
rs1261874	11	112950192	-0.331354	0.0191758	-0.0171	5.07e-13	NA	NA	-0.00771	0.0183	NA	NA
rs1261877	11	113123959	NA	NA	-0.0181	2.18e-10	NA	NA	-0.008	0.0405	NA	NA
rs12618974	2	63380308	NA	NA	0.00749	0.00398	-0.0217	4.3e-09	NA	NA	NA	NA
rs12622738	2	146258263	0.367773	0.0081762	0.016	1.98e-11	-0.016	2.41e-06	0.00745	0.0231	NA	NA
rs12623431	2	63306000	NA	NA	0.00751	0.00391	-0.0214	7.66e-09	NA	NA	NA	NA
rs12625036	20	31112689	0.371222	0.0235498	0.00986	0.000249	-0.00823	0.030236	NA	NA	0.0234	3.36e-10
rs12629607	3	85534458	NA	NA	-0.0162	1.26e-10	NA	NA	0.0106	0.00204	0.0135	9.88e-05
rs12632110	3	50186792	NA	NA	-0.0155	6.48e-10	NA	NA	-0.00777	0.024309	NA	NA
rs12632140	3	85497595	NA	NA	-0.0133	4.73e-08	NA	NA	NA	NA	0.00844	0.0133
rs12633657	3	85529691	NA	NA	-0.0161	1.42e-10	NA	NA	0.0109	0.00149	0.0136	8.73e-05
rs12637461	3	85439203	NA	NA	-0.016	7.71e-11	NA	NA	0.0114	0.000717	0.0135	7.51e-05
rs12637671	3	50224562	-0.293584	0.0477408	-0.0146	8.41e-09	NA	NA	-0.00879	0.011555	NA	NA
rs12637791	3	85476173	NA	NA	-0.0163	7.73e-11	NA	NA	0.0111	0.00123	0.0134	0.000112
rs12637798	3	85397626	NA	NA	-0.0158	1.08e-10	NA	NA	0.0116	0.000581	0.0131	0.000113
rs12638040	3	85575623	NA	NA	-0.0154	3.68e-10	NA	NA	0.0142	0.000159	0.0135	7.7e-05
rs12638482	3	85405665	NA	NA	-0.0159	9.3e-11	NA	NA	0.0115	0.000629	0.0132	0.000108
rs12638798	3	85502670	NA	NA	-0.0162	1.08e-10	NA	NA	0.0109	0.00143	0.0134	0.000117
rs12639564	3	85570633	NA	NA	-0.0152	7.24e-10	NA	NA	0.0114	0.000762	0.0136	6.73e-05
rs1264453	11	112938783	-0.310487	0.0278309	-0.0187	2.85e-15	NA	NA	-0.0073	0.0253	NA	NA
rs12645862	4	140936716	-0.385476	0.00732551	-0.0137	2.4e-08	NA	NA	-0.0119	0.000412	NA	NA
rs12646543	4	140937114	-0.385476	0.00732551	-0.0136	2.49e-08	NA	NA	-0.0119	0.000411	NA	NA
rs12652180	5	155408502	NA	NA	0.0148	4.39e-08	NA	NA	NA	NA	NA	NA
rs12653074	5	88452920	NA	NA	-0.0157	2.9e-08	NA	NA	NA	NA	-0.00791	0.046
rs12653471	5	155427991	NA	NA	0.0153	1.87e-08	NA	NA	NA	NA	NA	NA
rs12659770	5	155427570	NA	NA	0.0153	1.86e-08	NA	NA	NA	NA	NA	NA
rs12659818	5	88451964	NA	NA	-0.0156	3.47e-08	NA	NA	NA	NA	NA	NA
rs12669911	7	32222765	NA	NA	-0.00841	0.000633	NA	NA	-0.011	0.00113	-0.0214	3.79e-10
rs12698855	7	70131977	NA	NA	-0.0154	1.44e-08	NA	NA	NA	NA	NA	NA
rs12698866	7	70175640	NA	NA	-0.016	3.28e-09	NA	NA	NA	NA	NA	NA
rs12698871	7	70209469	NA	NA	-0.0157	4.77e-09	NA	NA	NA	NA	NA	NA
rs12698873	7	70213188	NA	NA	-0.0163	2.54e-08	NA	NA	0.00879	0.0297	-0.00842	0.0401
rs12698875	7	70219548	NA	NA	-0.0163	2.74e-08	0.00847	0.0436	0.00876	0.0302	-0.00834	0.0421
rs12698877	7	70231919	NA	NA	-0.0159	3.22e-09	NA	NA	NA	NA	NA	NA
rs12698880	7	70242602	NA	NA	-0.0164	2.27e-08	NA	NA	0.00898	0.0264	-0.00856	0.0374
rs12698882	7	70250135	NA	NA	-0.0163	3.95e-08	NA	NA	0.00875	0.0328	-0.00877	0.0352
rs12698883	7	70255660	NA	NA	-0.0163	4.37e-08	NA	NA	0.00879	0.0319	-0.0087	0.0367
rs12701194	7	32232817	NA	NA	0.00883	0.00037	NA	NA	0.0121	0.000374	0.022	1.79e-10
rs12701206	7	32251851	NA	NA	-0.00901	0.00028	NA	NA	-0.0121	0.000387	-0.022	1.73e-10
rs12701207	7	32251979	NA	NA	-0.00889	0.00033	NA	NA	-0.012	0.000412	-0.0221	1.22e-10
rs12713476	2	63282715	NA	NA	0.0069	0.0087	-0.0227	1.32e-09	NA	NA	NA	NA
rs12713477	2	63287487	NA	NA	0.00741	0.00439	-0.0213	8.63e-09	NA	NA	NA	NA
rs12713478	2	63299201	NA	NA	0.00757	0.00359	-0.0214	7.1e-09	NA	NA	NA	NA
rs12713488	2	63359642	NA	NA	0.00556	0.0203	-0.0189	2.95e-08	NA	NA	NA	NA
rs12713489	2	63373365	NA	NA	0.00565	0.0182	-0.0192	1.76e-08	NA	NA	NA	NA
rs12713490	2	63376328	NA	NA	0.00568	0.0172	-0.0187	3.7e-08	NA	NA	NA	NA
rs12713491	2	63377185	NA	NA	0.00561	0.0186	-0.0186	4.61e-08	NA	NA	NA	NA
rs12713492	2	63390401	NA	NA	0.0054	0.0238	-0.0191	2.05e-08	NA	NA	NA	NA
rs12718437	1	73851213	-0.394335	0.00469059	-0.0138	5.95e-09	0.00886	0.00912	NA	NA	NA	NA
rs12718438	1	73851340	-0.448275	0.0032682	-0.0159	3.15e-10	0.0112	0.00198	-0.0127	0.000298	-0.0084	0.0174
rs12725081	1	72217035	NA	NA	-0.0167	4.07e-08	0.0124	0.004316	NA	NA	NA	NA
rs12726084	1	72183471	NA	NA	-0.0167	4.43e-08	0.0126	0.003676	NA	NA	NA	NA
rs1273044	11	113123126	NA	NA	-0.0188	6.62e-11	NA	NA	NA	NA	NA	NA
rs12731986	1	73884838	-0.482945	0.000945505	-0.0156	1.04e-10	0.00727	0.036	-0.00705	0.0345	-0.00842	0.013
rs12737087	1	73790407	-0.419719	0.00260975	-0.0133	2.1e-08	0.01	0.00321	-0.00684	0.0368	NA	NA
rs12740789	1	72752073	-0.366546	0.0312346	-0.0176	1.87e-08	0.0114	0.010368	NA	NA	NA	NA
rs12744582	1	73858261	-0.474206	0.00115147	-0.0154	1.93e-10	0.00722	0.0368	-0.00752	0.0245	-0.00818	0.0156
rs12747728	1	73910157	-0.400657	0.00407739	-0.0138	6.09e-09	0.00884	0.00919	NA	NA	NA	NA
rs12748679	1	72178902	NA	NA	-0.0168	2.97e-08	0.0125	0.003893	NA	NA	NA	NA
rs12755450	1	72162664	NA	NA	-0.0169	2.65e-08	0.0121	0.005186	NA	NA	NA	NA
rs12759031	1	73736889	0.434154	0.00183878	0.0131	2.78e-08	-0.0106	0.00179	0.00752	0.0215	NA	NA
rs12768205	10	102888092	NA	NA	0.0146	1.37e-08	NA	NA	0.00711	0.0442	NA	NA
rs12773990	10	102208790	NA	NA	0.04	3.31e-09	NA	NA	NA	NA	NA	NA
rs12782585	10	102893716	NA	NA	0.0146	1.31e-08	NA	NA	0.00717	0.0422	NA	NA
rs12788026	11	113129490	NA	NA	-0.0155	5.91e-11	NA	NA	NA	NA	NA	NA
rs12788208	11	113107655	NA	NA	-0.0165	3.34e-12	NA	NA	NA	NA	0.00703	0.0335
rs12789616	11	113093926	NA	NA	-0.0147	6.34e-10	NA	NA	NA	NA	0.00816	0.0143
rs12794745	11	112951709	-0.299977	0.0324335	-0.0164	3.74e-12	NA	NA	NA	NA	0.0076	0.0216
rs12898292	15	78820261	NA	NA	NA	NA	NA	NA	NA	NA	-0.0409	2.6e-33
rs12898293	15	78820226	NA	NA	NA	NA	NA	NA	-0.00787	0.0488	-0.0407	3.26e-25
rs12898323	15	78761742	NA	NA	NA	NA	NA	NA	0.0153	0.000713	0.061	1.14e-44
rs12898346	15	78761775	NA	NA	NA	NA	NA	NA	0.0118	0.00278	0.0588	1.05e-50
rs12898392	15	78820090	NA	NA	NA	NA	NA	NA	NA	NA	-0.0411	1.32e-33
rs12898452	15	78820286	NA	NA	NA	NA	NA	NA	NA	NA	-0.0408	2.82e-33
rs12898578	15	78820232	NA	NA	NA	NA	NA	NA	-0.00791	0.0476	-0.0407	3.25e-25
rs12898712	15	78820280	NA	NA	NA	NA	NA	NA	NA	NA	-0.041	1.7e-33
rs12899131	15	78434543	NA	NA	NA	NA	-0.00735	0.030838	-0.00839	0.0106	-0.0229	6.09e-12
rs12899135	15	78954379	0.315739	0.026332	NA	NA	NA	NA	0.0116	0.000507	0.0629	1.22e-76
rs12899147	15	78787170	NA	NA	NA	NA	NA	NA	0.00983	0.00304	0.0499	6.34e-50
rs12899201	15	79033534	0.500996	0.00217005	NA	NA	NA	NA	0.013	0.00034	0.03	3.65e-16
rs12899351	15	78792398	0.522873	0.000327825	NA	NA	NA	NA	0.012	0.000321	0.062	2.27e-75
rs12899452	15	78820208	NA	NA	NA	NA	NA	NA	NA	NA	-0.041	1.58e-33
rs12899940	15	79001699	0.515284	0.00168363	NA	NA	NA	NA	0.0126	0.000527	0.032	6.61e-18
rs12900168	15	78774590	NA	NA	NA	NA	NA	NA	0.0137	0.000421	0.0471	1.17e-34
rs12900501	15	78779962	NA	NA	NA	NA	NA	NA	NA	NA	0.0619	6.21e-28
rs12900612	15	78531651	NA	NA	NA	NA	-0.00849	0.013255	-0.00679	0.0403	-0.0269	1.15e-15
rs12900783	15	78523181	NA	NA	NA	NA	-0.00868	0.011441	-0.00768	0.0204	-0.027	9.13e-16
rs12901228	15	79030049	0.50043	0.00226257	NA	NA	NA	NA	0.0141	0.000179	0.0324	2.37e-17
rs12901241	15	78710320	NA	NA	NA	NA	NA	NA	NA	NA	-0.0388	3.85e-29
rs12901300	15	78600610	NA	NA	NA	NA	-0.00899	0.008478	-0.00744	0.0239	-0.0243	3.95e-13
rs12901331	15	78728755	NA	NA	NA	NA	NA	NA	NA	NA	-0.0363	2.6e-25
rs12901913	15	78981348	0.364299	0.0104873	NA	NA	NA	NA	0.0125	0.000187	0.0621	3.88e-74
rs12901971	15	78942159	0.644982	0.000131833	NA	NA	NA	NA	0.0108	0.00411	0.0342	7.5e-19
rs12902294	15	78942339	0.644982	0.000131833	NA	NA	NA	NA	0.0107	0.00444	0.0341	8.5e-19
rs12902493	15	78526933	NA	NA	NA	NA	-0.00862	0.01198	-0.00682	0.0396	-0.027	1.06e-15
rs12902602	15	78967401	0.319851	0.0244785	NA	NA	NA	NA	0.0123	0.000261	0.062	2.28e-74
rs12903203	15	78792591	NA	NA	NA	NA	NA	NA	0.00975	0.00328	0.0496	3.62e-49
rs12903249	15	78859518	NA	NA	NA	NA	NA	NA	NA	NA	0.0414	3.4e-35
rs12903285	15	78778953	0.542285	0.000187835	NA	NA	NA	NA	0.00969	0.00783	0.0605	1.15e-61
rs12903295	15	78778972	0.523352	0.000323064	NA	NA	NA	NA	0.0121	0.000271	0.0621	3.24e-75
rs12903355	15	78836803	NA	NA	NA	NA	NA	NA	NA	NA	-0.0455	1.19e-26
rs12903542	15	78859657	NA	NA	NA	NA	NA	NA	NA	NA	0.0414	3.49e-35
rs12903613	15	78836734	NA	NA	NA	NA	NA	NA	NA	NA	-0.0401	8.76e-34
rs12903668	15	78836978	NA	NA	NA	NA	NA	NA	NA	NA	-0.0402	7.34e-34
rs12904234	15	78779384	0.523352	0.000323064	NA	NA	NA	NA	0.0123	0.000229	0.062	4.56e-75
rs12904489	15	79033925	0.503726	0.00204474	NA	NA	NA	NA	0.0131	0.000297	0.0297	6.61e-16
rs12905116	15	79042734	0.509016	0.00185603	NA	NA	NA	NA	0.0129	0.00042	0.0294	1.29e-15
rs12905273	15	78710413	NA	NA	NA	NA	NA	NA	NA	NA	-0.0388	8.79e-29
rs12905641	15	78672020	NA	NA	NA	NA	NA	NA	NA	NA	-0.0354	2.68e-24
rs12905740	15	78790022	NA	NA	NA	NA	NA	NA	NA	NA	-0.0364	4.49e-22
rs12906022	15	78738496	NA	NA	NA	NA	NA	NA	0.0142	0.00102	0.0315	1.03e-13
rs12906165	15	78738488	NA	NA	NA	NA	NA	NA	0.0138	0.00133	0.032	3.9e-14
rs12906171	15	78737298	NA	NA	NA	NA	NA	NA	NA	NA	-0.0361	4.28e-25
rs12906284	15	78532763	NA	NA	NA	NA	-0.00846	0.013499	-0.00677	0.0409	-0.0269	1.04e-15
rs12906653	15	78760238	NA	NA	NA	NA	NA	NA	0.00916	0.0137	0.0552	6.76e-45
rs12906691	15	78775986	NA	NA	NA	NA	NA	NA	0.0103	0.00226	0.0536	5.04e-55
rs12906835	15	79046989	0.510312	0.00180309	NA	NA	NA	NA	0.0135	0.000232	0.0305	3.24e-16
rs12906846	15	78532953	NA	NA	NA	NA	-0.00845	0.013619	-0.00679	0.0404	-0.0269	1.03e-15
rs12906847	15	79031357	0.504763	0.00206792	NA	NA	NA	NA	0.0135	0.000211	0.0315	8.71e-18
rs12906951	15	78533220	NA	NA	NA	NA	-0.00845	0.013597	NA	NA	-0.0266	2.66e-15
rs12906977	15	79031329	0.504763	0.00206792	NA	NA	NA	NA	0.0131	0.000316	0.0316	7.08e-18
rs12907065	15	78815013	NA	NA	NA	NA	NA	NA	0.00736	0.0296	0.0398	2.81e-31
rs12907169	15	78533156	NA	NA	NA	NA	-0.00849	0.013214	-0.00677	0.0409	-0.027	8.73e-16
rs12907178	15	78997922	0.52247	0.00168697	NA	NA	NA	NA	0.0117	0.00154	0.0288	1.66e-14
rs12907207	15	79031290	0.503368	0.00212787	NA	NA	NA	NA	0.0131	0.000311	0.0316	1.13e-17
rs12907404	15	78799263	NA	NA	NA	NA	NA	NA	NA	NA	0.0532	2.89e-18
rs12907425	15	78532807	NA	NA	NA	NA	NA	NA	-0.00905	0.021	-0.0274	1.6e-12
rs12907432	15	79031473	0.504066	0.00209774	NA	NA	NA	NA	0.013	0.000334	0.0315	1.08e-17
rs12907511	15	78998061	0.52247	0.00168697	NA	NA	NA	NA	0.0118	0.0014	0.0287	2.13e-14
rs12907535	15	78777840	NA	NA	NA	NA	NA	NA	NA	NA	0.031	1.35e-19
rs12907536	15	79031485	0.504066	0.00209774	NA	NA	NA	NA	0.0131	0.000329	0.0314	1.63e-17
rs12907620	15	78733534	NA	NA	NA	NA	NA	NA	0.0146	0.00128	0.0608	7.14e-44
rs12907739	15	78705638	NA	NA	NA	NA	NA	NA	NA	NA	0.0313	1.97e-10
rs12907753	15	78733505	NA	NA	NA	NA	NA	NA	0.0148	0.00108	0.0611	2.34e-44
rs12907764	15	79070438	0.279828	0.0487054	NA	NA	NA	NA	0.00952	0.00442	0.0503	1e-49
rs12907915	15	78733566	NA	NA	NA	NA	NA	NA	NA	NA	0.0693	1.2e-39
rs12907920	15	78733577	NA	NA	NA	NA	NA	NA	0.0145	0.00145	0.061	3.84e-44
rs12907966	15	78550709	NA	NA	NA	NA	-0.00796	0.020048	-0.00717	0.03	-0.0277	1.61e-16
rs12908179	15	78733547	NA	NA	NA	NA	NA	NA	0.0146	0.00127	0.0609	5.31e-44
rs12908207	15	78733621	NA	NA	NA	NA	NA	NA	0.0117	0.00307	0.0602	8.98e-53
rs12908341	15	78834219	NA	NA	NA	NA	NA	NA	NA	NA	-0.04	1.41e-33
rs12908510	15	78705630	NA	NA	NA	NA	NA	NA	NA	NA	0.0321	8.31e-11
rs12909317	15	78822077	NA	NA	NA	NA	NA	NA	NA	NA	0.0409	3.66e-33
rs12909668	15	79043949	0.504298	0.00203153	NA	NA	NA	NA	0.0132	0.000275	0.0297	6.63e-16
rs12909921	15	78450918	NA	NA	NA	NA	-0.00751	0.027293	-0.00821	0.0124	-0.0228	7.97e-12
rs12910100	15	78530325	NA	NA	NA	NA	-0.00843	0.013933	-0.0069	0.0373	-0.0269	1.15e-15
rs12910237	15	78663996	NA	NA	NA	NA	NA	NA	NA	NA	-0.0365	6.82e-26
rs12910289	15	78529723	NA	NA	NA	NA	-0.00841	0.014223	-0.00689	0.0376	-0.0269	1.21e-15
rs12910627	15	78994933	0.356251	0.0122226	NA	NA	NA	NA	0.0116	0.000502	0.0613	1.42e-72
rs12910726	15	78524692	NA	NA	NA	NA	-0.00854	0.012781	-0.0076	0.0217	-0.027	1.05e-15
rs12910831	15	79043801	0.504821	0.00200974	NA	NA	NA	NA	0.0133	0.000261	0.0298	6.21e-16
rs12910910	15	78767850	0.516825	0.000379701	0.00475	0.048845	NA	NA	0.0123	0.000224	0.0621	1.07e-75
rs12910969	15	78524638	NA	NA	NA	NA	-0.00852	0.01308	-0.00759	0.0219	-0.027	8.95e-16
rs12910978	15	78517675	NA	NA	NA	NA	-0.00874	0.010902	-0.0078	0.0184	-0.0267	2.09e-15
rs12910984	15	78891627	0.946076	1.82366e-08	NA	NA	-0.0114	0.004036	0.0198	2.31e-07	0.0852	2.45e-106
rs12911602	15	78599107	NA	NA	NA	NA	-0.00886	0.009468	-0.00752	0.0225	-0.0242	5.12e-13
rs12911870	15	78856308	NA	NA	NA	NA	NA	NA	NA	NA	0.0414	2.68e-35
rs12912022	15	78518243	NA	NA	NA	NA	-0.00931	0.006908	-0.00849	0.0106	-0.0265	4.4e-15
rs12912245	15	78747122	NA	NA	NA	NA	NA	NA	0.0145	0.000755	0.0299	1.65e-12
rs12912524	15	78952756	0.764259	4.31917e-06	NA	NA	NA	NA	0.0134	0.000274	0.0344	4.43e-20
rs12912673	15	78517874	NA	NA	NA	NA	-0.00871	0.011131	-0.0078	0.0183	-0.0266	2.27e-15
rs12913173	15	78518204	NA	NA	NA	NA	NA	NA	-0.0104	0.00435	-0.0306	3.37e-17
rs12913260	15	78778753	NA	NA	NA	NA	NA	NA	0.0103	0.00199	0.0518	1.46e-52
rs12913779	15	79032355	0.496981	0.00241504	NA	NA	NA	NA	0.0131	0.000318	0.0315	1.32e-17
rs12914385	15	78898723	0.468843	0.00111168	NA	NA	NA	NA	0.0192	3.53e-08	0.0905	7.78e-150
rs12914694	15	78522102	NA	NA	NA	NA	-0.00869	0.011352	-0.00765	0.0208	-0.0268	1.42e-15
rs12915192	15	78823243	NA	NA	NA	NA	NA	NA	NA	NA	-0.041	1.81e-33
rs12915366	15	78539411	NA	NA	NA	NA	-0.00889	0.0096	-0.00662	0.0457	-0.0264	3.9e-15
rs12915428	15	78531026	NA	NA	NA	NA	-0.00847	0.013484	-0.00684	0.039	-0.0269	1.11e-15
rs12915539	15	78648453	NA	NA	NA	NA	NA	NA	NA	NA	-0.0363	1.19e-25
rs12915652	15	78539586	NA	NA	NA	NA	-0.00893	0.009275	-0.0066	0.0462	-0.0264	4.18e-15
rs12915669	15	78950101	0.779097	2.8491e-06	NA	NA	NA	NA	0.0135	0.00029	0.0353	1.36e-20
rs12916326	15	78761669	NA	NA	NA	NA	NA	NA	0.00984	0.00321	0.0577	6.37e-65
rs12916483	15	78540055	NA	NA	NA	NA	-0.00837	0.01452	-0.00677	0.0407	-0.0268	1.2e-15
rs12916648	15	78761787	NA	NA	NA	NA	NA	NA	0.0102	0.00238	0.0575	1.81e-64
rs12916717	15	78722606	NA	NA	NA	NA	-0.00964	0.049278	0.0155	0.0023	0.0311	7.82e-11
rs12916801	15	78769130	0.515823	0.00039026	NA	NA	NA	NA	0.0121	0.000266	0.0619	2.16e-75
rs12916999	15	78534570	NA	NA	NA	NA	-0.00845	0.013581	-0.00679	0.0403	-0.0269	1.15e-15
rs12917502	15	78753179	NA	NA	NA	NA	NA	NA	0.0165	0.00101	0.0292	1.04e-09
rs1291801	10	11082868	NA	NA	0.0159	2.43e-11	NA	NA	NA	NA	NA	NA
rs1291818	10	11090227	NA	NA	0.0137	7.1e-09	-0.00791	0.0191	NA	NA	-0.0072	0.0294
rs1291821	10	11091860	NA	NA	0.0148	4.87e-10	NA	NA	NA	NA	-0.00867	0.00892
rs1291822	10	11094540	NA	NA	0.0132	2.24e-08	NA	NA	NA	NA	-0.0109	0.000972
rs1291823	10	11099301	NA	NA	0.0139	4.38e-09	NA	NA	NA	NA	-0.0101	0.00232
rs1291824	10	11099768	NA	NA	0.0145	9.06e-10	NA	NA	NA	NA	-0.00844	0.0109
rs1291833	10	11055953	NA	NA	0.0154	1.09e-10	NA	NA	NA	NA	NA	NA
rs1291836	10	11059313	NA	NA	0.0153	1.31e-10	NA	NA	NA	NA	NA	NA
rs1291843	10	11062856	NA	NA	0.0155	1.05e-10	NA	NA	NA	NA	NA	NA
rs1291851	10	11067114	NA	NA	0.0157	5.12e-11	NA	NA	NA	NA	-0.00674	0.0435
rs1291854	10	11068232	NA	NA	0.0158	3.64e-11	NA	NA	NA	NA	NA	NA
rs1291857	10	11068697	NA	NA	0.0159	2.88e-11	NA	NA	NA	NA	NA	NA
rs1291865	10	11040229	NA	NA	0.0156	5.23e-11	NA	NA	NA	NA	-0.00808	0.0146
rs1291871	10	11044120	NA	NA	0.015	2.65e-10	NA	NA	NA	NA	-0.00838	0.0114
rs1291880	10	11049199	NA	NA	0.0156	6.03e-11	NA	NA	NA	NA	NA	NA
rs1291882	10	11049362	NA	NA	0.0153	1.42e-10	NA	NA	NA	NA	-0.00687	0.0396
rs12923946	16	89754672	NA	NA	-0.00706	0.0037	0.00687	0.048671	NA	NA	-0.02	4.11e-09
rs1296262	10	11052624	NA	NA	0.0153	1.76e-10	NA	NA	NA	NA	-0.00671	0.0447
rs12971445	19	41484602	0.423606	0.0041646	NA	NA	NA	NA	0.013	0.000111	-0.0195	1.4e-08
rs12973666	19	40783492	NA	NA	NA	NA	NA	NA	-0.017	1.85e-07	0.02	1.52e-09
rs12981985	19	40833698	NA	NA	NA	NA	NA	NA	-0.0235	0.000367	0.0408	8.55e-13
rs12985907	19	40837639	NA	NA	NA	NA	NA	NA	0.0232	1.63e-09	-0.0321	2.1e-16
rs12988058	2	63365262	NA	NA	0.00543	0.0232	-0.019	2.67e-08	NA	NA	NA	NA
rs12992737	2	63327325	NA	NA	0.00751	0.0039	-0.0216	5.54e-09	NA	NA	NA	NA
rs12993989	2	155156785	NA	NA	0.0142	1.78e-09	-0.00671	0.0467	NA	NA	NA	NA
rs12994711	2	63301100	NA	NA	0.00746	0.00416	-0.0214	7.36e-09	NA	NA	NA	NA
rs12996225	2	146166521	0.296377	0.0332088	0.0183	1.11e-14	-0.0158	3.19e-06	NA	NA	NA	NA
rs13000328	2	154876944	NA	NA	0.0144	1.79e-08	-0.00842	0.021199	NA	NA	NA	NA
rs13000959	2	154886958	NA	NA	0.0153	7.25e-10	-0.00873	0.013658	NA	NA	NA	NA
rs13003470	2	145301158	NA	NA	0.0144	1.8e-08	-0.0073	0.0438	NA	NA	NA	NA
rs13009175	2	146122936	-0.304202	0.0289064	-0.018	2.5e-14	0.00976	0.00382	-0.00662	0.0421	NA	NA
rs13011799	2	63370115	NA	NA	0.00768	0.00316	-0.0218	4.03e-09	NA	NA	NA	NA
rs13020171	2	63279962	NA	NA	0.00677	0.0105	-0.0223	3.02e-09	NA	NA	NA	NA
rs13025630	2	154862763	NA	NA	0.0166	3.28e-11	-0.00854	0.016784	NA	NA	NA	NA
rs13027921	2	154880701	NA	NA	0.0154	6.03e-10	-0.00877	0.013338	NA	NA	NA	NA
rs13028443	2	63376582	NA	NA	0.00564	0.0181	-0.0187	3.75e-08	NA	NA	NA	NA
rs13030348	2	154838542	NA	NA	0.0149	2.94e-08	-0.0103	0.010178	NA	NA	NA	NA
rs13030994	2	145385522	NA	NA	0.018	3.22e-14	-0.00922	0.00626	NA	NA	NA	NA
rs13034670	2	145364983	NA	NA	-0.0173	4.21e-13	0.00989	0.00367	NA	NA	NA	NA
rs13037142	20	32328149	NA	NA	NA	NA	NA	NA	NA	NA	0.0231	6.59e-12
rs13042047	20	63357043	NA	NA	-0.0173	4.62e-06	0.0236	3.66e-06	-0.0386	4.85e-13	-0.0218	2.95e-05
rs13042424	20	63294771	NA	NA	-0.0238	0.000209	NA	NA	-0.0555	1.05e-10	NA	NA
rs13043343	20	32324404	NA	NA	NA	NA	NA	NA	NA	NA	0.0231	6.02e-12
rs13045418	20	63158025	NA	NA	-0.016	0.00875	NA	NA	-0.0476	8.86e-09	NA	NA
rs13045471	20	63188202	NA	NA	-0.017	0.00568	NA	NA	-0.05	2.06e-09	NA	NA
rs13059311	3	50216421	-0.296342	0.0456781	-0.0145	9.9e-09	NA	NA	-0.00838	0.016023	NA	NA
rs13064381	3	50233317	0.300962	0.0423976	0.0146	8.66e-09	NA	NA	0.00887	0.010927	NA	NA
rs13067082	3	50221715	-0.293372	0.0478381	-0.0146	8.67e-09	NA	NA	-0.00892	0.010461	NA	NA
rs13092285	3	75129539	-0.423772	0.0234245	-0.0176	3.88e-08	NA	NA	NA	NA	NA	NA
rs13109433	4	140913322	-0.354781	0.013638	-0.0138	1.75e-08	NA	NA	-0.0115	0.000665	NA	NA
rs13109980	4	140886963	-0.507048	0.000699694	-0.0156	5.65e-10	NA	NA	-0.0123	0.000379	NA	NA
rs13110073	4	146876761	NA	NA	-0.0144	1.94e-09	0.0069	0.0444	-0.00846	0.0107	NA	NA
rs13111575	4	146886427	NA	NA	-0.0149	2.94e-09	NA	NA	-0.0104	0.00284	0.00763	0.0302
rs13118835	4	147030147	NA	NA	-0.0153	3.95e-09	0.00895	0.0158	-0.00813	0.0234	NA	NA
rs13120245	4	146953875	NA	NA	-0.0146	1.77e-08	NA	NA	-0.00904	0.0111	NA	NA
rs13131791	4	146937312	NA	NA	-0.0138	1.2e-08	0.00744	0.0311	-0.00876	0.00851	NA	NA
rs13138511	4	146916637	NA	NA	-0.0146	6.1e-09	NA	NA	-0.0105	0.00237	0.00746	0.0334
rs13143388	4	140917009	-0.348798	0.0152905	-0.0138	1.83e-08	NA	NA	-0.0116	0.000619	NA	NA
rs13145728	4	140927812	-0.379611	0.00830687	-0.0137	2.11e-08	NA	NA	-0.0117	0.000504	NA	NA
rs1314923	1	43647770	NA	NA	-0.0151	5e-08	NA	NA	NA	NA	-0.0136	0.0021
rs13150296	4	140933504	-0.395559	0.00593878	-0.0137	2.1e-08	NA	NA	-0.012	0.000372	NA	NA
rs13151041	4	147040364	NA	NA	-0.0154	2.67e-09	0.00852	0.0215	-0.00783	0.0288	NA	NA
rs13151315	4	140933304	-0.38365	0.00759922	-0.0137	2.15e-08	NA	NA	-0.0119	0.000416	NA	NA
rs13151973	4	146927037	NA	NA	-0.0146	6.06e-09	NA	NA	-0.0106	0.00222	0.00739	0.0352
rs13153563	5	167572823	NA	NA	-0.0145	1.13e-08	NA	NA	-0.0112	0.0012	NA	NA
rs13159986	5	167600631	NA	NA	-0.0159	7.29e-10	NA	NA	-0.0101	0.00425	NA	NA
rs13160227	5	167576363	NA	NA	-0.0146	6.68e-09	NA	NA	-0.0112	0.00115	NA	NA
rs13165211	5	88443772	NA	NA	-0.0154	4.99e-08	NA	NA	NA	NA	-0.00781	0.0481
rs13165428	5	88443945	NA	NA	-0.0154	4.75e-08	NA	NA	NA	NA	-0.00781	0.048
rs1316718	1	73874321	-0.401291	0.00402025	-0.0138	5.67e-09	0.00863	0.011	NA	NA	NA	NA
rs1316971	15	78930510	0.950258	1.02058e-07	NA	NA	NA	NA	0.0168	2.04e-05	0.066	1.38e-60
rs1317154	3	49872651	NA	NA	0.0134	1.55e-08	-0.00695	0.0395	0.00807	0.0132	NA	NA
rs1317286	15	78896129	0.551613	0.000189364	NA	NA	NA	NA	0.0242	1.94e-12	0.094	2e-160
rs13174305	5	167584383	NA	NA	-0.0148	5.69e-09	NA	NA	-0.0109	0.00174	NA	NA
rs13180	15	78789488	0.518791	0.000364252	NA	NA	NA	NA	0.0122	0.000252	0.062	2.51e-75
rs13185071	5	88429895	NA	NA	-0.0155	4.7e-08	NA	NA	NA	NA	-0.00794	0.0453
rs13186288	5	166991696	-0.295776	0.0438735	-0.0146	4.82e-09	NA	NA	-0.0125	0.00025	NA	NA
rs1320670	11	112902671	0.288204	0.0439284	0.0242	2.81e-24	NA	NA	0.0081	0.0134	NA	NA
rs1321415	20	32156415	NA	NA	0.00588	0.014167	NA	NA	NA	NA	0.02	2.04e-09
rs13221252	7	70298470	NA	NA	-0.0154	1.27e-08	NA	NA	NA	NA	NA	NA
rs13228123	7	70127715	NA	NA	-0.0156	8.66e-09	NA	NA	NA	NA	NA	NA
rs13229686	7	70254349	NA	NA	-0.0163	3.87e-08	NA	NA	0.00874	0.0329	-0.00877	0.0354
rs13238007	7	133405004	NA	NA	-0.018	2.85e-09	NA	NA	NA	NA	NA	NA
rs13238017	7	70250720	NA	NA	-0.0164	3.73e-08	NA	NA	0.00878	0.0323	-0.00869	0.0371
rs13239186	7	117870567	NA	NA	0.0162	1.56e-10	NA	NA	0.0119	0.000586	NA	NA
rs13242981	7	32267270	NA	NA	-0.00834	0.000794	NA	NA	-0.0118	0.000531	-0.0218	2.65e-10
rs13248130	8	64143848	NA	NA	0.0134	2.39e-08	NA	NA	NA	NA	NA	NA
rs13248395	8	63996938	NA	NA	0.0141	2.49e-09	NA	NA	NA	NA	NA	NA
rs13251387	8	64101486	NA	NA	0.0146	1.78e-09	NA	NA	NA	NA	NA	NA
rs13253431	8	64119003	NA	NA	0.0147	1.45e-09	NA	NA	NA	NA	NA	NA
rs13254578	8	42690703	NA	NA	NA	NA	NA	NA	0.00998	0.00976	0.0346	1.07e-18
rs13254721	8	64154347	NA	NA	0.0148	9.65e-10	NA	NA	NA	NA	NA	NA
rs13255222	8	64089518	NA	NA	0.0133	2.04e-08	NA	NA	NA	NA	NA	NA
rs13255793	8	64068198	NA	NA	0.0142	2.09e-09	NA	NA	NA	NA	NA	NA
rs13256238	8	64147865	NA	NA	0.0149	9.31e-10	NA	NA	NA	NA	NA	NA
rs13256546	8	64084164	NA	NA	0.0142	1.84e-09	NA	NA	NA	NA	NA	NA
rs13256664	8	64114103	NA	NA	0.0147	1.46e-09	NA	NA	NA	NA	NA	NA
rs13257326	8	64068013	NA	NA	0.0141	2.52e-09	NA	NA	NA	NA	NA	NA
rs13261190	8	42723166	NA	NA	NA	NA	NA	NA	-0.0265	5.51e-06	-0.0386	4.91e-11
rs13263434	8	42717910	NA	NA	NA	NA	NA	NA	0.0188	5.31e-05	0.0353	1.16e-14
rs13271250	8	64038624	NA	NA	0.0139	4.95e-09	NA	NA	NA	NA	NA	NA
rs13273215	8	64061046	NA	NA	0.0169	2.41e-09	NA	NA	NA	NA	NA	NA
rs13273442	8	42688874	NA	NA	NA	NA	NA	NA	0.0101	0.00885	0.0345	1.23e-18
rs13273490	8	64082521	NA	NA	0.0131	2.89e-08	NA	NA	NA	NA	NA	NA
rs13274344	8	64135239	NA	NA	0.0146	1.61e-09	NA	NA	NA	NA	NA	NA
rs13275588	8	64061045	NA	NA	0.0169	2.42e-09	NA	NA	NA	NA	NA	NA
rs13277254	8	42694839	NA	NA	NA	NA	NA	NA	0.01	0.00956	0.0343	1.74e-18
rs13277524	8	42694914	NA	NA	NA	NA	NA	NA	0.00994	0.00992	0.0344	1.46e-18
rs13277840	8	42675856	NA	NA	NA	NA	NA	NA	-0.0251	1.69e-05	-0.0404	5.22e-12
rs13280176	8	64058578	NA	NA	0.014	3.04e-09	NA	NA	NA	NA	NA	NA
rs13280301	8	42694874	NA	NA	NA	NA	NA	NA	0.0144	0.00105	0.0347	7.33e-15
rs13280604	8	42704443	NA	NA	NA	NA	NA	NA	0.01	0.00895	0.0334	3.83e-18
rs13280898	8	64127266	NA	NA	0.0147	1.26e-09	NA	NA	NA	NA	NA	NA
rs13284520	9	133637450	NA	NA	-0.00665	0.0341	0.00968	0.029936	-0.0231	8.41e-08	-0.0331	2.9e-14
rs13296360	9	15810789	NA	NA	NA	NA	-0.00876	0.009813	NA	NA	0.0187	1.76e-08
rs13328864	11	112972688	NA	NA	0.018	4.18e-08	NA	NA	NA	NA	NA	NA
rs13329271	15	78914230	-1.00744	3.59134e-09	NA	NA	0.0113	0.005362	-0.0191	1.03e-06	-0.0846	2.33e-100
rs13329669	15	83245536	NA	NA	-0.0147	1.14e-08	NA	NA	NA	NA	NA	NA
rs13330285	16	89768558	0.281269	0.0478661	0.00575	0.0172	-0.00917	0.008121	NA	NA	0.02	3.53e-09
rs13335097	16	89768560	0.281234	0.0480022	0.00577	0.0169	-0.00912	0.008464	NA	NA	0.0202	2.69e-09
rs13377168	10	61915512	NA	NA	-0.0134	1.57e-08	0.0123	0.000262	NA	NA	0.00671	0.0424
rs1338645	1	73855051	-0.474206	0.00115147	-0.0154	1.85e-10	0.00722	0.0367	-0.0075	0.0249	-0.00816	0.0159
rs1338646	1	73932451	-0.425235	0.00590581	-0.0154	1.94e-09	0.011	0.00266	-0.0111	0.00173	-0.0115	0.00133
rs1338647	1	73893579	-0.411248	0.00319937	-0.0139	4.47e-09	0.00868	0.0105	NA	NA	NA	NA
rs1338648	1	73893609	-0.413825	0.00301319	-0.0138	5.28e-09	0.00878	0.00971	NA	NA	NA	NA
rs1338649	1	73893632	-0.411248	0.00319937	-0.0139	4.24e-09	0.00879	0.00958	NA	NA	NA	NA
rs1338650	1	73862004	-0.401088	0.00403152	-0.0139	4.33e-09	0.00865	0.0108	NA	NA	NA	NA
rs1338651	1	73861924	-0.476147	0.00109984	-0.0155	1.58e-10	0.00722	0.037	-0.00755	0.0239	-0.00821	0.0153
rs1338654	1	73857724	-0.474206	0.00115147	-0.0154	2.13e-10	0.00717	0.038	-0.00744	0.0261	-0.00817	0.0158
rs1338655	1	73857613	-0.474206	0.00115147	-0.0154	1.8e-10	0.00715	0.0386	-0.00749	0.0251	-0.00784	0.0208
rs1338656	1	73888982	-0.401325	0.00402269	-0.0138	5.39e-09	0.00872	0.0102	NA	NA	NA	NA
rs13387839	2	63201436	NA	NA	-0.00746	0.00493	0.0228	1.49e-09	NA	NA	NA	NA
rs13393501	2	145386062	NA	NA	-0.0179	4.26e-14	0.00932	0.00571	NA	NA	NA	NA
rs13394331	2	155118943	NA	NA	0.0139	5.1e-09	-0.00744	0.0286	NA	NA	NA	NA
rs13411657	2	63182936	NA	NA	-0.0128	1.44e-05	0.0258	6.66e-10	NA	NA	NA	NA
rs13412421	2	155028903	NA	NA	0.0145	1.44e-09	NA	NA	NA	NA	NA	NA
rs13416433	2	155175964	NA	NA	0.0143	1.68e-09	-0.00691	0.0405	NA	NA	NA	NA
rs13416523	2	155200159	NA	NA	0.0141	2.46e-09	-0.00684	0.0429	NA	NA	NA	NA
rs1341737	9	15808218	NA	NA	0.00477	0.0447	-0.00911	0.007181	NA	NA	0.0181	4.6e-08
rs1341738	9	15808251	NA	NA	0.00468	0.049	-0.00876	0.009754	NA	NA	0.0184	3.21e-08
rs13417792	2	63220065	NA	NA	-0.0129	1.43e-05	0.0264	2.84e-10	NA	NA	NA	NA
rs13420813	2	155201730	NA	NA	0.0142	2.23e-09	-0.00666	0.0484	NA	NA	NA	NA
rs13422328	2	63239042	NA	NA	-0.013	6.52e-06	0.0237	7.61e-09	NA	NA	NA	NA
rs13427868	2	63198296	NA	NA	-0.0127	1.91e-05	0.026	5.59e-10	NA	NA	NA	NA
rs13431765	2	63190594	NA	NA	-0.0128	9.65e-06	0.0237	6.91e-09	NA	NA	NA	NA
rs1343424	1	48911148	NA	NA	0.0156	4e-08	NA	NA	0.0125	0.0014	NA	NA
rs1343432	1	48931317	NA	NA	0.0163	9.82e-09	NA	NA	0.0125	0.001395	NA	NA
rs1345939	7	133414523	NA	NA	-0.0178	5.91e-09	NA	NA	NA	NA	NA	NA
rs1350268	14	98075988	NA	NA	0.0136	1.6e-08	NA	NA	0.00805	0.015008	0.0142	2.38e-05
rs1350269	14	98076002	NA	NA	0.0136	1.62e-08	NA	NA	0.00843	0.010869	0.0141	2.86e-05
rs1350840	14	98111997	NA	NA	0.0136	1.77e-08	NA	NA	0.00888	0.007351	0.0139	3.49e-05
rs1351464	4	66973933	NA	NA	-0.0169	3.85e-09	NA	NA	NA	NA	-0.0133	0.000958
rs1351466	4	67814028	-0.35529	0.0394803	-0.0168	5.31e-09	NA	NA	NA	NA	-0.0133	0.000965
rs1355334	4	140887493	0.51741	0.000538705	0.0156	4.64e-10	NA	NA	0.0124	0.000334	NA	NA
rs1356388	2	63368846	NA	NA	0.00571	0.017	-0.0191	2.28e-08	NA	NA	NA	NA
rs1361072	6	100962969	NA	NA	-0.014	2.37e-08	NA	NA	NA	NA	-0.00772	0.0271
rs1361244	1	73887871	-0.401325	0.00402269	-0.0138	5.42e-09	0.00873	0.0101	NA	NA	NA	NA
rs1364364	7	133559739	NA	NA	0.0181	3.91e-09	-0.00903	0.037575	NA	NA	NA	NA
rs1364503	7	133398750	NA	NA	-0.0183	3.01e-09	NA	NA	NA	NA	NA	NA
rs1368742	3	85393058	NA	NA	-0.0159	3.37e-10	NA	NA	0.012	0.000551	0.0144	3.17e-05
rs1368750	3	85470261	NA	NA	-0.0156	2.59e-10	NA	NA	0.0146	9.84e-05	0.0134	8.87e-05
rs1369816	11	113121979	NA	NA	-0.0182	1.82e-10	NA	NA	-0.00788	0.0441	NA	NA
rs1369817	11	112928164	-0.338057	0.0167333	-0.0185	6.34e-15	NA	NA	NA	NA	NA	NA
rs1369818	11	113115470	NA	NA	-0.0145	1.19e-09	NA	NA	NA	NA	0.00784	0.0187
rs1373914	1	72901515	-0.409397	0.0149963	-0.0168	4.79e-08	0.00992	0.024483	NA	NA	NA	NA
rs1375544	3	85555008	NA	NA	-0.0154	4.35e-10	NA	NA	0.0144	0.00013	0.0137	5.78e-05
rs1375545	3	85555170	NA	NA	-0.0155	3.53e-10	NA	NA	0.0145	0.000109	0.0138	5.66e-05
rs1375546	3	85555255	NA	NA	-0.0154	4.3e-10	NA	NA	0.0144	0.000125	0.0137	6.14e-05
rs1375551	3	85564351	NA	NA	-0.0155	3.67e-10	NA	NA	0.0143	0.000136	0.0136	6.52e-05
rs1375554	3	85569269	NA	NA	-0.0154	4.21e-10	NA	NA	0.0141	0.000166	0.0136	6.61e-05
rs1375555	3	85569158	NA	NA	-0.0154	4.23e-10	NA	NA	0.0141	0.000169	0.0136	6.37e-05
rs1375557	3	85585976	NA	NA	-0.0155	3.51e-10	NA	NA	0.0143	0.000143	0.0135	7.32e-05
rs1375558	3	85586040	NA	NA	-0.0154	3.85e-10	NA	NA	0.0142	0.000147	0.0135	7.38e-05
rs1375560	3	85516578	NA	NA	-0.0151	1.07e-09	NA	NA	0.0117	0.00055	0.0134	8.7e-05
rs1375565	3	85593731	NA	NA	-0.0154	4.14e-10	NA	NA	0.0143	0.000136	0.0133	0.000104
rs1375566	3	85593329	NA	NA	-0.0152	7.93e-10	NA	NA	0.014	0.00019	0.0135	8.29e-05
rs1376442	8	42654454	NA	NA	NA	NA	NA	NA	-0.0127	0.00563	-0.0274	4.84e-09
rs137870022	19	40926723	NA	NA	NA	NA	-0.0224	0.045586	0.036	0.000896	-0.068	7.72e-10
rs138110943	15	78493202	NA	NA	NA	NA	NA	NA	-0.0192	2.97e-05	-0.0728	4.64e-57
rs138116565	19	40938837	NA	NA	NA	NA	NA	NA	0.0314	0.00185	-0.0564	4.8e-08
rs1381268	14	98118004	NA	NA	0.0136	1.57e-08	NA	NA	0.00875	0.008222	0.0139	3.38e-05
rs1381269	14	98117743	NA	NA	0.0152	5.78e-10	NA	NA	0.00701	0.037974	0.0133	9.99e-05
rs1381270	14	98117731	NA	NA	0.0152	6.31e-10	NA	NA	0.00705	0.036992	0.0134	9.54e-05
rs1381271	14	98112158	NA	NA	0.0156	1.15e-09	NA	NA	NA	NA	0.0128	0.000425
rs1381273	14	98182723	NA	NA	0.0149	3.89e-10	NA	NA	NA	NA	0.0117	0.000398
rs1381274	14	98188794	NA	NA	0.0137	7.71e-09	NA	NA	NA	NA	0.0123	0.000202
rs1381279	14	98097762	NA	NA	0.0136	1.64e-08	NA	NA	0.00889	0.007262	0.0141	2.85e-05
rs1381287	14	98131215	NA	NA	0.015	2.88e-10	NA	NA	NA	NA	0.0144	1.5e-05
rs1381288	14	98126197	NA	NA	0.0152	5.91e-10	NA	NA	0.00702	0.037819	0.0132	0.00012
rs1381289	14	98126027	NA	NA	0.0136	1.45e-08	NA	NA	0.00881	0.007815	0.0138	4.25e-05
rs138339340	15	78807696	NA	NA	NA	NA	NA	NA	0.00988	0.0119	0.0509	4.38e-39
rs1383634	15	79029396	0.498624	0.00234735	NA	NA	NA	NA	0.013	0.000336	0.0315	1.9e-17
rs1383635	15	79029511	0.493098	0.00262407	NA	NA	NA	NA	0.0131	0.000323	0.0317	1.36e-17
rs1383636	15	78813878	NA	NA	NA	NA	NA	NA	NA	NA	0.0365	3.24e-23
rs1383712	4	66954757	NA	NA	-0.0176	3.52e-10	NA	NA	NA	NA	-0.0125	0.00139
rs1383713	4	66963736	NA	NA	-0.0167	6.09e-09	NA	NA	NA	NA	-0.0132	0.001
rs1383716	4	66969908	NA	NA	-0.0167	6.54e-09	NA	NA	NA	NA	-0.0131	0.0011
rs1383722	4	67013963	NA	NA	-0.0175	8.04e-10	NA	NA	NA	NA	-0.0127	0.00136
rs1383723	4	67803507	-0.349847	0.0426554	-0.0169	3.68e-09	NA	NA	NA	NA	-0.0132	0.001
rs138544659	15	78900701	0.564522	0.000136511	NA	NA	NA	NA	0.0239	3.89e-12	0.0948	2.59e-162
rs138583610	15	78815264	NA	NA	NA	NA	NA	NA	-0.00859	0.026	-0.0333	3.52e-18
rs138717458	15	78654964	NA	NA	NA	NA	NA	NA	NA	NA	0.0661	3.97e-09
rs138784116	15	78650043	NA	NA	NA	NA	NA	NA	NA	NA	-0.0412	1.47e-19
rs138795481	19	40915782	NA	NA	NA	NA	NA	NA	0.035	0.00119	-0.0674	1.03e-09
rs138818686	14	98072934	NA	NA	0.017	9.06e-09	NA	NA	NA	NA	0.0134	0.000798
rs138937335	19	40919919	NA	NA	NA	NA	NA	NA	0.0351	0.00117	-0.0673	1.02e-09
rs139043337	15	78442246	NA	NA	NA	NA	NA	NA	0.022	5.66e-06	0.0835	6.49e-72
rs1392583	1	73921761	-0.433519	0.00503656	-0.0152	2.81e-09	0.0111	0.00249	-0.0113	0.00142	-0.0112	0.00178
rs139380020	15	78725833	NA	NA	NA	NA	NA	NA	NA	NA	0.0663	8.92e-28
rs1394371	15	78724469	0.492374	0.00151836	NA	NA	NA	NA	0.0215	2.34e-09	0.0739	5.7e-91
rs139556022	19	40740333	NA	NA	NA	NA	NA	NA	0.0192	0.0425	-0.0523	3.49e-08
rs139648962	15	79067452	-1.08174	0.00198282	NA	NA	NA	NA	-0.0293	0.000538	-0.0676	8.19e-15
rs1396717	4	146866022	NA	NA	-0.0144	9.2e-09	NA	NA	-0.0103	0.00297	0.00744	0.0336
rs139699125	8	42792032	NA	NA	NA	NA	NA	NA	-0.0136	0.0142	-0.0304	1.13e-08
rs1397440	4	140892872	0.528	0.000429749	0.0154	9.57e-10	NA	NA	0.012	0.000554	NA	NA
rs139754583	1	43681908	NA	NA	-0.0188	1.51e-09	NA	NA	-0.0129	0.002317	NA	NA
rs1399125	4	35492679	0.281956	0.0449675	0.0129	4.84e-08	NA	NA	NA	NA	0.0148	8.19e-06
rs139978901	15	78609684	NA	NA	NA	NA	NA	NA	-0.0129	0.00396	-0.0291	1.24e-11
rs139990267	15	78725246	NA	NA	NA	NA	NA	NA	NA	NA	-0.0369	5.33e-20
rs1400686	2	63315372	NA	NA	0.00751	0.00387	-0.0215	6.64e-09	NA	NA	NA	NA
rs1400687	2	63311631	NA	NA	0.00749	0.004	-0.0215	6.55e-09	NA	NA	NA	NA
rs1400688	2	63311401	NA	NA	0.00752	0.00383	-0.0214	7.34e-09	NA	NA	NA	NA
rs140330585	15	78866445	0.576404	9.93518e-05	NA	NA	NA	NA	0.0249	6.29e-13	0.0949	1.56e-161
rs140387699	19	40912994	NA	NA	NA	NA	NA	NA	0.0352	0.00113	-0.0679	7.3e-10
rs1404275	7	70225567	NA	NA	-0.0164	2.21e-08	NA	NA	0.00917	0.0234	-0.00836	0.0415
rs140635457	15	79004705	-1.4477	0.0269654	NA	NA	0.0348	0.008452	NA	NA	-0.0808	6.13e-10
rs140930533	1	73310887	NA	NA	-0.0194	1.18e-08	0.00921	0.0424	NA	NA	NA	NA
rs140946384	19	40919693	NA	NA	NA	NA	NA	NA	0.0509	0.00263	-0.0983	6.97e-09
rs141208602	15	78639121	NA	NA	NA	NA	NA	NA	NA	NA	0.069	2.56e-16
rs1412997	20	32354795	NA	NA	NA	NA	NA	NA	NA	NA	0.0232	6.01e-12
rs1412998	20	32355017	NA	NA	NA	NA	NA	NA	NA	NA	0.0233	5.08e-12
rs141362222	3	90229426	NA	NA	-0.307	4.28e-08	NA	NA	NA	NA	NA	NA
rs141502139	15	78455574	NA	NA	NA	NA	NA	NA	0.0214	0.00242	0.0557	1.21e-20
rs141607049	15	78833581	-0.965077	0.0429133	NA	NA	NA	NA	-0.0374	0.0028	-0.0774	7.38e-10
rs1416266	1	73892824	-0.411248	0.00319937	-0.0139	4.38e-09	0.00887	0.00895	NA	NA	NA	NA
rs1416268	1	73866272	-0.481293	0.000971182	-0.0156	1.09e-10	0.00711	0.0401	-0.00751	0.0245	-0.00826	0.0148
rs1416269	1	73866598	-0.481293	0.000971182	-0.0156	1.15e-10	0.00714	0.0395	-0.00751	0.0246	-0.00827	0.0148
rs1416274	1	73889941	-0.411248	0.00319937	-0.0139	4.37e-09	0.00871	0.0103	NA	NA	NA	NA
rs1416901	10	21531524	NA	NA	0.0176	4.4e-09	NA	NA	NA	NA	NA	NA
rs141708164	15	78851445	NA	NA	NA	NA	NA	NA	NA	NA	0.0399	3.41e-09
rs141715458	19	40778492	NA	NA	NA	NA	NA	NA	0.0384	9.05e-05	-0.0684	5e-12
rs141788519	19	40773237	NA	NA	NA	NA	NA	NA	0.0376	0.000128	-0.0679	6.91e-12
rs141825811	2	63090360	NA	NA	-0.014	8.26e-05	0.0268	1.65e-08	NA	NA	NA	NA
rs141949574	19	41392043	0.970828	0.0299306	0.0171	0.0229	NA	NA	0.0559	3.89e-08	-0.105	9.59e-25
rs142005264	15	78503101	NA	NA	NA	NA	NA	NA	-0.0211	0.0122	-0.0682	7.78e-17
rs142020617	1	72969883	NA	NA	0.0353	1.72e-10	NA	NA	0.0251	0.000651	NA	NA
rs142151600	15	83229999	NA	NA	-0.0208	4.97e-10	-0.0121	0.017006	NA	NA	NA	NA
rs142449067	19	40743318	NA	NA	NA	NA	NA	NA	0.0189	0.0455	-0.0531	2.44e-08
rs142449117	19	40781668	NA	NA	NA	NA	NA	NA	0.0386	8.28e-05	-0.0687	4.01e-12
rs1424580	7	133469672	NA	NA	-0.018	3.07e-09	NA	NA	NA	NA	NA	NA
rs142852579	20	63367778	NA	NA	0.0226	0.000216	NA	NA	0.0352	2.06e-05	0.0474	1.26e-08
rs1428882	5	155426714	NA	NA	0.0153	1.87e-08	NA	NA	NA	NA	NA	NA
rs142891460	15	78854663	NA	NA	NA	NA	NA	NA	NA	NA	0.0438	9.35e-23
rs1430205	5	87678585	-0.305095	0.0297037	-0.0157	4.17e-11	0.00931	0.00592	NA	NA	NA	NA
rs143051365	19	40930067	NA	NA	NA	NA	-0.0243	0.029674	0.0358	0.00089	-0.0662	1.75e-09
rs143200968	19	41338847	0.973755	0.0306883	0.0182	0.0148	NA	NA	0.057	1.94e-08	-0.103	5.23e-24
rs14321	3	50226151	-0.301715	0.0418393	-0.0147	6.88e-09	NA	NA	-0.00894	0.010281	NA	NA
rs143284856	15	78849514	NA	NA	NA	NA	NA	NA	0.0147	0.0339	0.0477	1.01e-15
rs143303864	19	41336272	0.934378	0.0377926	0.0168	0.0236	NA	NA	0.0555	3.54e-08	-0.1	3.37e-23
rs143342381	8	42669629	NA	NA	NA	NA	NA	NA	-0.0254	0.0185	-0.0612	7.16e-09
rs1433708	3	85432829	NA	NA	-0.016	8.81e-11	NA	NA	0.0114	0.000716	0.0135	7.41e-05
rs1433714	3	85455799	NA	NA	-0.0161	5.33e-11	NA	NA	0.0114	0.000742	0.0135	7.76e-05
rs143520742	15	78611429	NA	NA	NA	NA	NA	NA	NA	NA	-0.0332	1.3e-10
rs14353	20	32334595	NA	NA	NA	NA	NA	NA	NA	NA	0.0231	6.85e-12
rs1435428	4	67024430	NA	NA	-0.0174	9.36e-10	NA	NA	NA	NA	-0.013	0.00104
rs1436111	11	113118998	NA	NA	-0.0145	1.15e-09	NA	NA	NA	NA	0.00788	0.018
rs1437262	4	146970003	NA	NA	-0.0145	1.93e-08	NA	NA	-0.00913	0.0104	NA	NA
rs1437263	4	146960267	NA	NA	-0.0142	4e-09	NA	NA	-0.00878	0.0083	NA	NA
rs1437265	4	146957480	NA	NA	-0.0145	1.86e-08	NA	NA	-0.00904	0.0111	NA	NA
rs1437266	4	146957429	NA	NA	-0.0145	1.86e-08	NA	NA	-0.00911	0.0105	NA	NA
rs144002017	19	41335269	0.960223	0.0324933	0.0166	0.024	NA	NA	0.0547	4.09e-08	-0.101	4.85e-24
rs144059553	3	85422175	NA	NA	-0.0163	3.29e-08	NA	NA	0.00987	0.0134	0.0125	0.00149
rs144135542	19	41346120	-0.350976	0.0482721	NA	NA	NA	NA	-0.016	0.000119	0.0316	9.77e-14
rs144200589	15	79202032	-0.961127	0.041316	NA	NA	NA	NA	-0.0214	0.0225	-0.0607	1.77e-10
rs144243973	19	40767717	NA	NA	NA	NA	NA	NA	0.0368	0.000184	-0.0682	5.78e-12
rs144374087	19	40765920	NA	NA	NA	NA	NA	NA	0.0372	0.000162	-0.0682	5.72e-12
rs144425814	15	78962803	-1.52996	3.84308e-07	NA	NA	NA	NA	-0.0243	0.000909	-0.0755	2.14e-23
rs1444496	8	92200726	NA	NA	-0.0134	2.15e-08	0.0129	0.00016	-0.00928	0.00483	-0.0113	0.000683
rs1444497	8	92200622	NA	NA	-0.0135	1.97e-08	0.0128	0.000181	-0.00935	0.00452	-0.0113	0.000677
rs1444498	8	92200619	NA	NA	-0.0136	1.32e-08	0.0128	0.00018	-0.0092	0.00528	-0.0112	0.000768
rs144553930	19	40807356	NA	NA	NA	NA	NA	NA	0.0362	0.000374	-0.0817	1.97e-15
rs1445649	2	154826044	NA	NA	0.0132	2.56e-08	-0.0069	0.041151	NA	NA	NA	NA
rs1445653	2	154804920	NA	NA	0.0142	3.31e-09	NA	NA	NA	NA	NA	NA
rs1447481	11	112917749	NA	NA	-0.0153	1.87e-10	NA	NA	NA	NA	NA	NA
rs144761778	19	40760937	NA	NA	NA	NA	NA	NA	0.0281	0.01	-0.0722	2.29e-11
rs1449370	3	85558011	NA	NA	-0.0155	3.36e-10	NA	NA	0.0145	0.000117	0.0137	6.17e-05
rs1449371	3	85558173	NA	NA	-0.0155	3.5e-10	NA	NA	0.0145	0.000114	0.0137	5.97e-05
rs1449372	3	85559049	NA	NA	-0.0154	4.61e-10	NA	NA	0.0144	0.000124	0.0136	6.68e-05
rs1449373	3	85559311	NA	NA	-0.0155	3.62e-10	NA	NA	0.0145	0.000118	0.0137	5.78e-05
rs1449374	3	85559337	NA	NA	-0.0155	3.23e-10	NA	NA	0.0145	0.000114	0.0137	5.88e-05
rs1449375	3	85559418	NA	NA	-0.0154	4.95e-10	NA	NA	0.0143	0.000133	0.0137	6.15e-05
rs1449378	3	85560645	NA	NA	-0.0155	3.49e-10	NA	NA	0.0144	0.000126	0.0137	6.11e-05
rs1449379	3	85560729	NA	NA	-0.0154	4.72e-10	NA	NA	0.0143	0.000135	0.0136	6.5e-05
rs1449380	3	85562753	NA	NA	-0.0155	3.67e-10	NA	NA	0.0145	0.000117	0.0137	6.26e-05
rs1449381	3	85562892	NA	NA	-0.0154	4.51e-10	NA	NA	0.0143	0.000141	0.0137	6.39e-05
rs1449382	3	85562903	NA	NA	-0.0155	3.55e-10	NA	NA	0.0144	0.000125	0.0137	5.91e-05
rs1449383	3	85564681	NA	NA	-0.0155	3.57e-10	NA	NA	0.0144	0.000123	0.0137	5.92e-05
rs1449384	3	85564705	NA	NA	-0.0154	4.1e-10	NA	NA	0.0143	0.000141	0.0137	6.08e-05
rs1449385	3	85564841	NA	NA	-0.0154	3.78e-10	NA	NA	0.0142	0.000149	0.0137	6.03e-05
rs1449386	3	85569929	NA	NA	-0.0153	6.25e-10	NA	NA	0.0115	0.000714	0.0136	7.04e-05
rs1449389	3	85528387	NA	NA	-0.0153	5.16e-10	NA	NA	0.0146	9.9e-05	0.0136	6.58e-05
rs1449390	3	85528553	NA	NA	-0.0152	6.7e-10	NA	NA	0.0145	0.000109	0.0136	6.91e-05
rs1449391	3	85505432	NA	NA	-0.0155	3.9e-10	NA	NA	0.0145	0.000113	0.0134	8.7e-05
rs1449393	3	85523399	NA	NA	-0.0153	5.36e-10	NA	NA	0.0146	0.000102	0.0135	7.53e-05
rs1449394	3	85523762	NA	NA	-0.0151	1.11e-09	NA	NA	0.0145	0.000116	0.0135	8.03e-05
rs1449401	3	85597700	NA	NA	-0.0161	1.24e-10	NA	NA	0.0104	0.00232	0.0131	0.000164
rs1449402	3	85597678	NA	NA	-0.0161	1.25e-10	NA	NA	0.0104	0.00245	0.0131	0.000162
rs1449405	3	85550927	NA	NA	-0.0154	5.01e-10	NA	NA	0.0144	0.000123	0.0136	6.95e-05
rs1449406	3	85551062	NA	NA	-0.0155	3.38e-10	NA	NA	0.0144	0.00012	0.0136	6.62e-05
rs1449407	3	85551234	NA	NA	-0.0155	3.47e-10	NA	NA	0.0145	0.000112	0.0136	6.94e-05
rs1449408	3	85551790	NA	NA	-0.0156	3e-10	NA	NA	0.0145	0.000112	0.0136	6.84e-05
rs1449410	3	85554069	NA	NA	-0.0155	3.22e-10	NA	NA	0.0145	0.000109	0.0137	6.18e-05
rs145042403	15	78531945	NA	NA	NA	NA	NA	NA	-0.00888	0.0236	-0.0274	1.67e-12
rs1450869	7	32272060	NA	NA	-0.00847	0.00065	NA	NA	-0.012	0.000409	-0.0218	2.45e-10
rs1450870	7	32272114	NA	NA	-0.00763	0.00196	NA	NA	-0.011	0.00118	-0.0211	6.95e-10
rs145104523	21	39272184	NA	NA	0.0162	1.33e-05	-0.0165	0.00196	NA	NA	0.0285	4.18e-08
rs1451239	8	42691399	NA	NA	NA	NA	NA	NA	0.00983	0.0108	0.0343	1.48e-18
rs1451240	8	42691568	NA	NA	NA	NA	NA	NA	0.00977	0.0113	0.0344	1.52e-18
rs145261450	15	83898888	-0.336709	0.0496262	-0.0209	4.05e-10	-0.012	0.018641	NA	NA	NA	NA
rs145365541	19	40926402	NA	NA	NA	NA	-0.0225	0.044311	0.0358	0.000989	-0.0681	6.94e-10
rs145387799	19	40928243	NA	NA	NA	NA	-0.0241	0.030377	0.0358	0.000884	-0.066	1.98e-09
rs145394945	3	85454849	NA	NA	-0.0196	1.37e-08	NA	NA	NA	NA	0.013	0.00403
rs145469712	19	40743511	NA	NA	NA	NA	NA	NA	NA	NA	-0.0535	1.58e-08
rs145580088	19	41342842	0.981059	0.0297258	0.0183	0.0144	NA	NA	0.0567	2.33e-08	-0.103	4.47e-24
rs145778027	15	78784408	NA	NA	NA	NA	NA	NA	NA	NA	0.0571	5.39e-21
rs1459066	5	167617661	NA	NA	-0.0155	1.72e-09	NA	NA	-0.00981	0.00552	NA	NA
rs1459071	5	167606525	NA	NA	-0.0156	1.17e-09	NA	NA	-0.0104	0.00331	NA	NA
rs145975601	3	90095853	NA	NA	-0.323	2.89e-08	NA	NA	NA	NA	NA	NA
rs146009840	15	78906177	0.56079	0.000153567	NA	NA	NA	NA	0.0241	2.97e-12	0.0949	1.15e-161
rs146013239	15	78459340	NA	NA	NA	NA	NA	NA	NA	NA	0.0991	3.94e-19
rs1460940	1	72814617	0.345697	0.0405149	0.0169	3.36e-08	-0.0126	0.003651	NA	NA	NA	NA
rs1461570	14	98115972	NA	NA	0.0152	6.12e-10	NA	NA	0.00711	0.03529	0.0135	8.56e-05
rs1461571	14	98115695	NA	NA	0.0153	4.72e-10	NA	NA	0.00718	0.033509	0.0134	9.55e-05
rs1461572	14	98115688	NA	NA	0.0152	6.16e-10	NA	NA	0.00711	0.035258	0.0134	9.61e-05
rs1461573	14	98114802	NA	NA	0.0152	6.66e-10	NA	NA	0.00705	0.037065	0.0134	8.95e-05
rs1461574	14	98114735	NA	NA	0.0152	6.64e-10	NA	NA	0.00706	0.036849	0.0134	9.04e-05
rs1461586	14	98099702	NA	NA	0.0136	1.62e-08	NA	NA	0.00884	0.007633	0.014	2.98e-05
rs146172900	15	78611508	NA	NA	NA	NA	NA	NA	NA	NA	-0.0257	3.13e-08
rs146221490	19	40774143	NA	NA	NA	NA	NA	NA	0.0378	0.000118	-0.0682	5.38e-12
rs146247868	19	40778641	NA	NA	NA	NA	NA	NA	0.0384	8.93e-05	-0.0684	4.91e-12
rs1463203	3	85545714	NA	NA	-0.0155	3.4e-10	NA	NA	0.0145	0.000106	0.0137	6.41e-05
rs1463204	3	85545983	NA	NA	-0.0155	3.22e-10	NA	NA	0.0145	0.000108	0.0137	6.41e-05
rs1463206	3	85547447	NA	NA	-0.0154	4.31e-10	NA	NA	0.0144	0.000118	0.0136	6.72e-05
rs1463207	3	85547554	NA	NA	-0.0155	3.93e-10	NA	NA	0.0145	0.000117	0.0137	6.07e-05
rs1463208	3	85547562	NA	NA	-0.0155	4e-10	NA	NA	0.0145	0.000117	0.0137	6.01e-05
rs146452352	19	40934034	NA	NA	NA	NA	-0.0239	0.0326	0.0358	0.000888	-0.0658	2.36e-09
rs146474671	15	78482640	NA	NA	NA	NA	NA	NA	0.0309	9.75e-05	0.0775	1.58e-23
rs1465765	11	113077584	NA	NA	0.0192	2.83e-11	NA	NA	0.00795	0.0447	NA	NA
rs146703613	15	78764840	NA	NA	NA	NA	NA	NA	NA	NA	0.0714	5.33e-11
rs146722791	15	78847849	NA	NA	NA	NA	NA	NA	NA	NA	0.0488	1.69e-15
rs1467479	20	32442766	NA	NA	NA	NA	NA	NA	NA	NA	0.0232	5.14e-12
rs146815202	19	40917896	NA	NA	NA	NA	NA	NA	0.0354	0.00106	-0.0671	1.19e-09
rs1469921	4	146953723	NA	NA	-0.0143	3.54e-09	NA	NA	-0.00873	0.00872	NA	NA
rs1470635	3	85526215	NA	NA	-0.0153	6e-10	NA	NA	0.0146	0.000102	0.0135	8.18e-05
rs1470636	3	85526291	NA	NA	-0.0151	8.87e-10	NA	NA	0.0145	0.000119	0.0135	8.28e-05
rs147144681	15	78608566	NA	NA	NA	NA	NA	NA	0.0262	1.53e-10	0.0946	4.61e-121
rs147154214	15	79046329	-1.21692	0.00689089	NA	NA	0.0255	0.007711	NA	NA	-0.06	2.59e-10
rs1471563	4	67806972	-0.347011	0.0443052	-0.017	3.52e-09	NA	NA	NA	NA	-0.0133	0.000978
rs147253142	15	78990976	-1.21552	0.000714902	NA	NA	NA	NA	-0.0331	0.00118	-0.0677	5.21e-11
rs1474011	2	146118069	-0.310426	0.0257728	-0.0178	5.2e-14	0.00974	0.00387	NA	NA	NA	NA
rs1474368	7	70242637	NA	NA	-0.0162	1.39e-09	NA	NA	NA	NA	NA	NA
rs1475061	1	73772981	-0.510455	0.000553989	-0.0149	2.26e-08	0.00825	0.0388	-0.00962	0.0102	NA	NA
rs1475062	1	73773189	-0.510455	0.000553989	-0.0154	2.9e-10	0.00922	0.0084	-0.00892	0.00828	NA	NA
rs1475063	1	73773255	-0.510455	0.000553989	-0.0154	3.22e-10	0.00926	0.00816	-0.00896	0.00795	NA	NA
rs1475064	1	73882478	-0.488416	0.000828766	-0.0156	1.21e-10	0.00731	0.035	-0.0073	0.0288	-0.00833	0.0141
rs1475065	1	73882880	-0.448582	0.00324449	-0.0161	1.89e-10	0.0111	0.00216	-0.0126	0.000323	-0.00869	0.0145
rs1476764	7	32280168	NA	NA	-0.00842	0.000704	NA	NA	-0.0121	0.000386	-0.022	1.88e-10
rs147760547	15	78523788	NA	NA	NA	NA	NA	NA	0.0228	0.0277	0.0815	1.47e-14
rs147893869	19	40815169	NA	NA	NA	NA	NA	NA	0.0366	0.000326	-0.0817	2.18e-15
rs147977828	7	133631782	NA	NA	0.0212	1.24e-08	NA	NA	NA	NA	NA	NA
rs1481244	4	66973351	NA	NA	-0.0168	5.02e-09	NA	NA	NA	NA	-0.013	0.00118
rs1481256	4	66965236	NA	NA	-0.0167	7.14e-09	NA	NA	NA	NA	-0.0132	0.00102
rs1481260	4	67008594	NA	NA	-0.0168	5.14e-09	NA	NA	NA	NA	-0.013	0.00123
rs1481261	4	67011028	NA	NA	-0.0168	4.66e-09	NA	NA	NA	NA	-0.0132	0.00105
rs1481267	4	67811637	-0.349181	0.0429999	-0.0168	4.82e-09	NA	NA	NA	NA	-0.0134	0.000921
rs1481268	4	67811439	-0.349181	0.0429999	-0.0168	5.44e-09	NA	NA	NA	NA	-0.0132	0.00105
rs148428140	9	136474498	0.566357	0.0114178	0.017	0.000128	NA	NA	0.0455	2.62e-14	0.0362	5.65e-10
rs1484974	2	155234980	NA	NA	0.0141	2.51e-09	-0.00681	0.0436	NA	NA	NA	NA
rs1485506	8	64158395	NA	NA	0.0135	1.85e-08	NA	NA	NA	NA	NA	NA
rs1485510	8	64147266	NA	NA	0.0147	1.52e-09	NA	NA	NA	NA	NA	NA
rs148679205	15	78422014	NA	NA	NA	NA	NA	NA	0.023	0.000935	0.066	4.98e-29
rs148739437	19	40927341	NA	NA	NA	NA	-0.0243	0.029593	0.0357	0.000912	-0.0664	1.57e-09
rs148921436	10	102293400	NA	NA	-0.0173	2.33e-09	NA	NA	NA	NA	NA	NA
rs148993644	15	78854241	NA	NA	NA	NA	NA	NA	NA	NA	0.0456	1.79e-20
rs149397079	19	41302140	0.823504	0.0456156	NA	NA	NA	NA	0.0352	0.000252	-0.0653	1.4e-11
rs1496402	19	40860229	NA	NA	NA	NA	-0.00977	0.005628	-0.0131	0.000141	0.0263	2.57e-14
rs149755483	19	41299866	0.823504	0.0456156	NA	NA	NA	NA	0.0274	0.00944	-0.068	8.34e-11
rs149812270	19	41315326	0.888911	0.0480837	NA	NA	NA	NA	0.0364	0.000344	-0.0817	2.16e-15
rs150004038	5	88311492	NA	NA	-0.0162	1.31e-08	NA	NA	NA	NA	NA	NA
rs1500429	1	73917111	-0.440656	0.00392301	-0.0157	6.11e-10	0.0114	0.00176	-0.0118	0.000789	-0.00951	0.00755
rs150258088	19	40940906	NA	NA	NA	NA	NA	NA	0.0295	0.00472	-0.0589	2.97e-08
rs150265977	2	63092048	NA	NA	-0.014	8.71e-05	0.0272	1.1e-08	NA	NA	NA	NA
rs1504545	15	78526129	NA	NA	NA	NA	-0.00857	0.012517	-0.00744	0.0246	-0.027	1.01e-15
rs1504546	15	78531893	NA	NA	NA	NA	-0.00847	0.01343	-0.0068	0.04	-0.0269	1.12e-15
rs1504548	15	78550904	NA	NA	NA	NA	0.00801	0.019237	0.00726	0.028	0.0276	1.79e-16
rs1504549	15	78766629	0.511018	0.000440415	NA	NA	NA	NA	0.0123	0.000213	0.0622	3.59e-76
rs1504550	15	78766250	0.398189	0.00752266	NA	NA	NA	NA	0.0249	8.95e-13	0.0835	1.89e-123
rs150802333	1	73311730	NA	NA	-0.0197	1.68e-11	0.00927	0.0184	-0.00981	0.0139	NA	NA
rs1509327	4	146915883	NA	NA	-0.0146	5.97e-09	NA	NA	-0.0106	0.00219	0.00738	0.0354
rs1509333	4	146928855	NA	NA	-0.0138	1.16e-08	0.00764	0.0269	-0.00879	0.00831	NA	NA
rs150944685	19	40842514	NA	NA	NA	NA	NA	NA	0.0699	0.00021	-0.111	3.65e-11
rs151028083	19	40919131	NA	NA	NA	NA	NA	NA	0.0349	0.00123	-0.0669	1.28e-09
rs1510719	4	140938116	-0.384519	0.00747073	-0.0137	2.21e-08	NA	NA	-0.0119	0.000416	NA	NA
rs151239462	15	78849939	NA	NA	NA	NA	NA	NA	0.0114	0.0292	0.0269	4.7e-08
rs151246387	19	40747583	NA	NA	NA	NA	NA	NA	0.0212	0.0255	-0.057	2.24e-09
rs151261237	7	70230090	NA	NA	-0.0334	4.89e-09	NA	NA	NA	NA	NA	NA
rs151280298	15	78760126	NA	NA	NA	NA	NA	NA	-0.0259	0.0231	-0.0687	1.83e-09
rs1516135	2	146131844	-0.304202	0.0289064	-0.0181	2.14e-14	0.0096	0.00444	-0.00649	0.0462	NA	NA
rs1516136	2	145371655	NA	NA	-0.0173	5.32e-13	0.00968	0.00449	NA	NA	NA	NA
rs1516139	2	145400344	NA	NA	-0.0168	2.73e-12	0.00916	0.00765	NA	NA	NA	NA
rs1516141	2	145394820	NA	NA	-0.0179	4.42e-14	0.00962	0.00434	NA	NA	NA	NA
rs1516145	2	145387273	NA	NA	-0.018	3.09e-14	0.00938	0.00545	NA	NA	NA	NA
rs1517401	2	63313572	NA	NA	0.00758	0.00355	-0.0215	6.54e-09	NA	NA	NA	NA
rs1517402	2	63313388	NA	NA	0.00749	0.00401	-0.0215	6.72e-09	NA	NA	NA	NA
rs1517404	2	63310422	NA	NA	0.00753	0.00381	-0.0214	7.55e-09	NA	NA	NA	NA
rs1517405	2	63288433	NA	NA	0.00746	0.00411	-0.0213	8.92e-09	NA	NA	NA	NA
rs1517409	2	63347947	NA	NA	0.00755	0.00368	-0.0216	5.47e-09	NA	NA	NA	NA
rs1530738	3	85560933	NA	NA	-0.0155	3.41e-10	NA	NA	0.0144	0.000119	0.0137	5.99e-05
rs1530739	3	85560964	NA	NA	-0.0154	4.56e-10	NA	NA	0.0143	0.000138	0.0137	6.36e-05
rs1530740	3	85561337	NA	NA	-0.0155	3.57e-10	NA	NA	0.0144	0.000124	0.0137	6.14e-05
rs1530847	8	42693096	NA	NA	NA	NA	NA	NA	0.0144	0.00113	0.0347	7.89e-15
rs1530848	8	42697765	NA	NA	NA	NA	NA	NA	0.0102	0.00762	0.0337	3.75e-18
rs1532351	4	67807961	-0.347011	0.0443052	-0.017	3.62e-09	NA	NA	NA	NA	-0.0132	0.00105
rs1532352	4	66942117	NA	NA	-0.0228	3.49e-08	NA	NA	-0.0116	0.041851	NA	NA
rs1533426	2	146119018	0.297559	0.032574	0.0181	1.8e-14	-0.00963	0.00433	0.00654	0.0445	NA	NA
rs1533427	2	145413465	NA	NA	0.0164	1.46e-11	-0.015	1.59e-05	NA	NA	NA	NA
rs1535374	20	32574323	NA	NA	0.0099	0.000182	-0.00845	0.024	NA	NA	0.0225	1e-09
rs1535375	20	32575246	NA	NA	0.00976	0.000223	-0.00837	0.025151	NA	NA	0.0221	1.72e-09
rs1535376	20	32575250	NA	NA	NA	NA	NA	NA	NA	NA	0.0193	1.32e-08
rs1538375	1	73892579	-0.411248	0.00319937	-0.0139	3.91e-09	0.00878	0.00966	NA	NA	NA	NA
rs1541046	10	102245629	NA	NA	0.0145	2.26e-09	NA	NA	NA	NA	NA	NA
rs1541047	10	102237888	NA	NA	0.0145	2.47e-09	NA	NA	NA	NA	NA	NA
rs1541049	10	102237327	NA	NA	0.0146	1.97e-09	NA	NA	NA	NA	NA	NA
rs1542248	3	85478184	NA	NA	-0.0156	2.56e-10	NA	NA	0.0118	0.000488	0.0134	8.76e-05
rs1546271	1	73960825	-0.466818	0.00151099	-0.0148	1.13e-09	0.00686	0.0488	NA	NA	-0.0106	0.00194
rs1549212	5	166996722	-0.371962	0.0105416	-0.0137	2.93e-08	NA	NA	-0.0118	0.000491	NA	NA
rs1549213	5	166996936	-0.318082	0.0301369	-0.0146	4.08e-09	NA	NA	-0.0123	0.000299	NA	NA
rs1549214	5	166997007	-0.318082	0.0301369	-0.0146	3.91e-09	NA	NA	-0.0124	0.000292	NA	NA
rs1549979	3	85410981	NA	NA	-0.0159	9.03e-11	NA	NA	0.0114	0.000734	0.0133	9.42e-05
rs1550797	2	154861105	NA	NA	0.0163	5.63e-11	-0.00811	0.022405	NA	NA	NA	NA
rs1550798	2	154822325	NA	NA	0.0134	1.51e-08	-0.00707	0.036235	NA	NA	NA	NA
rs1551042	3	85581401	NA	NA	-0.0159	1.82e-10	NA	NA	0.0103	0.0026	0.0133	0.000123
rs1551043	3	85495060	NA	NA	-0.0156	2.5e-10	NA	NA	0.0144	0.000126	0.0135	7.5e-05
rs1551044	3	85495133	NA	NA	-0.0163	7.57e-11	NA	NA	0.0109	0.00145	0.0135	0.000101
rs1551045	3	85545696	NA	NA	-0.0154	4.67e-10	NA	NA	0.0144	0.000127	0.0136	6.93e-05
rs1551046	3	85546247	NA	NA	-0.0156	3.09e-10	NA	NA	0.0145	0.000112	0.0137	6.27e-05
rs1551047	3	85546707	NA	NA	-0.0154	4.31e-10	NA	NA	0.0144	0.000121	0.0136	6.86e-05
rs1551048	3	85546795	NA	NA	-0.0154	4.22e-10	NA	NA	0.0144	0.000121	0.0136	6.74e-05
rs1552220	19	41525655	0.429191	0.0076813	NA	NA	NA	NA	0.0159	1.09e-05	-0.024	7.49e-11
rs1552221	19	41525657	0.426777	0.00790586	NA	NA	NA	NA	0.0153	2.36e-05	-0.0234	1.86e-10
rs1552313	8	92190482	NA	NA	-0.014	5.59e-09	0.0124	0.00026	-0.00927	0.00489	-0.0117	0.000434
rs1555132	20	32458764	NA	NA	0.00903	0.000194	NA	NA	NA	NA	0.0216	1.53e-10
rs1555133	20	32460579	NA	NA	0.00764	0.002049	NA	NA	NA	NA	0.0225	7.27e-11
rs1555444	20	32587329	NA	NA	0.00889	0.000301	NA	NA	NA	NA	0.0197	8.04e-09
rs1555445	20	31175258	0.313993	0.0351674	0.0104	2.85e-05	NA	NA	NA	NA	0.0212	8.23e-10
rs1564499	15	78792466	NA	NA	NA	NA	NA	NA	NA	NA	0.0362	4.98e-22
rs1565735	8	27568560	NA	NA	-0.0193	1.31e-10	0.0163	0.000149	-0.014	0.000731	0.0228	4.33e-08
rs1568175	2	63362808	NA	NA	0.00762	0.00341	-0.0216	5.49e-09	NA	NA	NA	NA
rs1572668	1	73899742	-0.398573	0.00429067	-0.0135	1.23e-08	0.00853	0.0119	NA	NA	NA	NA
rs1572669	1	73863862	-0.451059	0.00308834	-0.016	2.22e-10	0.0111	0.00222	-0.0124	0.000376	-0.00854	0.0159
rs1578022	1	73944277	-0.469354	0.00142829	-0.0146	1.79e-09	0.00694	0.0466	NA	NA	-0.0103	0.00252
rs1579233	16	52040618	NA	NA	NA	NA	NA	NA	NA	NA	-0.0202	1.87e-09
rs1582314	16	52045449	NA	NA	NA	NA	NA	NA	NA	NA	-0.0201	1.97e-09
rs1582316	16	52048555	NA	NA	NA	NA	NA	NA	NA	NA	-0.0196	5.53e-09
rs1582318	16	52054425	NA	NA	NA	NA	NA	NA	NA	NA	-0.0198	4.13e-09
rs1582321	16	52067699	NA	NA	NA	NA	NA	NA	NA	NA	-0.0208	1.15e-09
rs1582322	16	52072076	NA	NA	NA	NA	NA	NA	NA	NA	-0.0207	1.38e-09
rs1582323	16	52072386	NA	NA	NA	NA	NA	NA	NA	NA	-0.0203	2.39e-09
rs1582325	16	52088108	NA	NA	NA	NA	NA	NA	NA	NA	-0.0203	2.43e-09
rs1582327	16	52090731	NA	NA	NA	NA	NA	NA	NA	NA	-0.0202	3.26e-09
rs1589092	2	63274483	NA	NA	0.00683	0.00976	-0.0222	3.63e-09	NA	NA	NA	NA
rs159058	20	31108108	0.344721	0.0227	0.00983	8.86e-05	NA	NA	NA	NA	0.0217	4.37e-10
rs1591915	10	102887092	NA	NA	0.0132	4.48e-08	NA	NA	NA	NA	NA	NA
rs1592478	16	52049864	NA	NA	NA	NA	NA	NA	NA	NA	-0.0195	6.94e-09
rs1592480	16	52050510	NA	NA	NA	NA	NA	NA	NA	NA	-0.0196	5.37e-09
rs1592481	16	52053226	NA	NA	NA	NA	NA	NA	NA	NA	-0.0196	5.88e-09
rs1592483	16	52057875	NA	NA	NA	NA	NA	NA	NA	NA	-0.0199	3.24e-09
rs1592484	16	52057937	NA	NA	NA	NA	NA	NA	NA	NA	-0.0199	3.22e-09
rs1592485	16	52059637	NA	NA	NA	NA	NA	NA	NA	NA	-0.0207	1.56e-09
rs1592491	16	52091097	NA	NA	NA	NA	NA	NA	NA	NA	-0.0202	3.19e-09
rs159428	20	32511508	NA	NA	0.00596	0.0131	NA	NA	NA	NA	0.0185	2.84e-08
rs1595309	4	146988257	NA	NA	-0.0142	3.06e-08	NA	NA	-0.00894	0.0118	NA	NA
rs1597315	3	85567659	NA	NA	-0.0154	3.89e-10	NA	NA	0.0142	0.000162	0.0136	6.43e-05
rs1599339	1	72846190	0.413421	0.01399	0.0166	4.6e-08	-0.0107	0.013953	NA	NA	NA	NA
rs1600002	16	52053644	NA	NA	NA	NA	NA	NA	NA	NA	-0.0197	4.44e-09
rs1600003	16	52053750	NA	NA	NA	NA	NA	NA	NA	NA	-0.0197	5.04e-09
rs1604350	1	73991651	-0.459142	0.00182012	-0.0145	2.47e-09	0.00726	0.0374	NA	NA	-0.0104	0.00228
rs1607201	2	63387025	NA	NA	0.00531	0.0264	-0.0191	2.18e-08	NA	NA	NA	NA
rs1607202	2	63386701	NA	NA	0.00548	0.022	-0.0192	1.78e-08	NA	NA	NA	NA
rs1607203	2	63267134	NA	NA	0.00713	0.0069	-0.0223	3.08e-09	NA	NA	NA	NA
rs1607204	2	63273368	NA	NA	0.00712	0.00681	-0.0226	1.56e-09	NA	NA	NA	NA
rs1607205	2	63273373	NA	NA	0.00711	0.00689	-0.0227	1.35e-09	NA	NA	NA	NA
rs1607206	2	63351641	NA	NA	0.00745	0.00419	-0.0216	5.6e-09	NA	NA	NA	NA
rs1607207	2	63353570	NA	NA	0.00729	0.00506	-0.0215	5.92e-09	NA	NA	NA	NA
rs1611124	9	133644153	NA	NA	-0.0138	0.00409	NA	NA	-0.0238	0.000308	-0.0385	4.83e-09
rs1611127	9	133644329	NA	NA	-0.00998	0.0222	NA	NA	-0.0133	0.0255	-0.0364	1.17e-09
rs1628880	7	133384531	NA	NA	-0.0182	3.35e-09	NA	NA	NA	NA	NA	NA
rs1656366	3	158543010	NA	NA	-0.0146	4.18e-09	NA	NA	NA	NA	-0.00831	0.017
rs16824798	2	146111968	0.353482	0.0117055	0.0174	2.57e-13	-0.0091	0.00734	0.00648	0.0478	NA	NA
rs16824949	2	146168208	0.300103	0.0310487	0.0184	1.09e-14	-0.0157	3.48e-06	NA	NA	NA	NA
rs16838536	2	155032888	NA	NA	0.0146	9.04e-10	NA	NA	NA	NA	NA	NA
rs16838817	2	155169060	NA	NA	0.0143	1.69e-09	-0.00675	0.0456	NA	NA	NA	NA
rs16891561	8	42724596	NA	NA	NA	NA	NA	NA	0.0108	0.00454	0.0335	1.83e-18
rs16891620	8	42770520	NA	NA	NA	NA	-0.0123	0.0198	-0.0257	7.39e-06	-0.0293	9.22e-09
rs16969892	15	78482395	NA	NA	NA	NA	NA	NA	NA	NA	-0.0632	1.68e-09
rs16969894	15	78776456	-0.737835	1.59778e-05	NA	NA	NA	NA	-0.0173	8.56e-06	-0.0737	3.83e-77
rs16969968	15	78882925	0.573451	0.000107652	NA	NA	NA	NA	0.0247	8.48e-13	0.0947	1.74e-161
rs16970006	15	78677917	NA	NA	NA	NA	NA	NA	-0.0165	0.00543	-0.0518	4.35e-17
rs1700006	15	78875623	-0.975287	1.07631e-08	NA	NA	0.0112	0.006071	-0.0219	3.52e-08	-0.0833	2.05e-95
rs17023019	3	85565122	NA	NA	-0.0162	9.44e-11	NA	NA	0.0108	0.0017	0.0136	8.24e-05
rs17023032	3	85573092	NA	NA	-0.0151	9.55e-10	NA	NA	0.0114	0.000813	0.0137	6.13e-05
rs17096460	14	98116188	NA	NA	0.0152	6.16e-10	NA	NA	0.0071	0.035657	0.0134	9.32e-05
rs17114646	11	112983353	NA	NA	0.0183	3.68e-08	NA	NA	NA	NA	NA	NA
rs17114647	11	112983388	NA	NA	0.0181	4.13e-08	NA	NA	NA	NA	NA	NA
rs17114685	11	113018608	NA	NA	0.0182	2.89e-08	NA	NA	NA	NA	NA	NA
rs17114687	11	113018635	NA	NA	0.0182	2.9e-08	NA	NA	NA	NA	NA	NA
rs17114689	11	113023728	NA	NA	0.0185	2.5e-08	NA	NA	NA	NA	NA	NA
rs17114702	11	113029013	NA	NA	0.0179	4.89e-09	NA	NA	NA	NA	NA	NA
rs17114705	11	113029110	NA	NA	0.0179	4.74e-09	NA	NA	NA	NA	NA	NA
rs17114718	11	113034867	NA	NA	0.0182	3.39e-08	NA	NA	NA	NA	NA	NA
rs17114730	11	113039436	NA	NA	0.0192	8.13e-09	NA	NA	NA	NA	NA	NA
rs1711731	15	78861918	-0.971251	1.25011e-08	NA	NA	0.0115	0.005305	-0.0218	3.64e-08	-0.0846	1.8e-97
rs17161045	7	32221846	NA	NA	0.00918	0.000218	NA	NA	0.0121	0.000375	0.022	1.64e-10
rs172137	5	167604857	NA	NA	-0.0148	4.4e-09	NA	NA	-0.011	0.00144	NA	NA
rs17220928	8	64154027	NA	NA	0.015	7.1e-10	NA	NA	NA	NA	NA	NA
rs17243470	15	78880424	NA	NA	NA	NA	NA	NA	NA	NA	-0.0328	4.44e-19
rs17244648	15	78910407	NA	NA	NA	NA	NA	NA	NA	NA	0.0448	9.96e-20
rs17270685	20	32424134	NA	NA	NA	NA	NA	NA	NA	NA	0.0229	1e-11
rs17281792	18	75413914	NA	NA	0.0149	6.87e-09	NA	NA	0.00734	0.0376	0.00959	0.00734
rs17283867	18	75490433	NA	NA	0.0137	3.28e-08	NA	NA	NA	NA	0.00979	0.0046
rs17284251	18	75495144	NA	NA	0.0136	4.33e-08	NA	NA	NA	NA	0.00947	0.0062
rs17311772	8	64133227	NA	NA	0.0135	1.79e-08	NA	NA	NA	NA	NA	NA
rs17311793	8	64133253	NA	NA	0.0134	1.97e-08	NA	NA	NA	NA	NA	NA
rs17312403	8	64157350	NA	NA	0.0148	1.17e-09	NA	NA	NA	NA	NA	NA
rs17348134	2	63208061	NA	NA	-0.013	6.88e-06	0.0235	1.05e-08	NA	NA	NA	NA
rs17356521	20	32461892	NA	NA	0.00717	0.003746	NA	NA	NA	NA	0.0224	8.05e-11
rs17361375	15	83680329	-0.375223	0.0304044	-0.0171	2.58e-09	NA	NA	NA	NA	NA	NA
rs17371903	1	44070691	-0.323932	0.0259531	-0.0172	1.97e-12	NA	NA	-0.00816	0.016318	NA	NA
rs17373621	4	140934146	-0.385476	0.00732551	-0.0137	2.02e-08	NA	NA	-0.012	0.000377	NA	NA
rs17373738	4	140935264	-0.385476	0.00732551	-0.0137	2.38e-08	NA	NA	-0.012	0.000382	NA	NA
rs1737893	20	32463896	NA	NA	0.00627	0.008942	NA	NA	NA	NA	0.0226	1.27e-11
rs1737894	20	32466899	NA	NA	0.00701	0.003405	NA	NA	NA	NA	0.0228	7.56e-12
rs1737896	20	32439711	NA	NA	0.00648	0.007185	NA	NA	NA	NA	0.0198	3.29e-09
rs17401357	1	44153619	-0.315695	0.039472	-0.0154	2.33e-09	NA	NA	NA	NA	NA	NA
rs1740475	6	100977055	NA	NA	-0.0138	3.28e-08	NA	NA	NA	NA	-0.00753	0.031
rs1740476	6	100961061	NA	NA	-0.0148	1.58e-08	NA	NA	NA	NA	-0.0106	0.00366
rs17405217	15	78731149	0.4129	0.00555939	NA	NA	NA	NA	0.0254	2.74e-13	0.083	2.7e-122
rs17407257	15	78533907	NA	NA	NA	NA	-0.00843	0.01386	-0.00681	0.0399	-0.0269	9.69e-16
rs17408276	15	78589276	NA	NA	NA	NA	-0.00987	0.00464	NA	NA	-0.0273	1.27e-15
rs17408652	2	63163355	NA	NA	-0.0124	2.85e-05	0.0259	6.61e-10	NA	NA	NA	NA
rs17408841	2	63170839	NA	NA	-0.0127	1.2e-05	0.0237	8.37e-09	NA	NA	NA	NA
rs17409653	2	145310928	NA	NA	0.0142	2.27e-08	-0.00727	0.0444	NA	NA	NA	NA
rs1742983	20	32474373	NA	NA	0.00649	0.006832	NA	NA	NA	NA	0.022	3.86e-11
rs17432497	2	63027337	-0.446505	0.00871033	-0.0133	1.38e-05	0.0246	1.46e-08	NA	NA	NA	NA
rs17432684	2	63206708	NA	NA	-0.013	6.52e-06	0.0234	1.25e-08	NA	NA	NA	NA
rs17432775	2	63239328	NA	NA	-0.0133	4.33e-06	0.024	5.51e-09	NA	NA	NA	NA
rs174373	6	111583325	NA	NA	-0.0159	1.83e-08	0.0114	0.004388	NA	NA	NA	NA
rs17455991	3	85516344	NA	NA	-0.0158	3.05e-10	NA	NA	0.0108	0.00166	0.0133	0.000122
rs17456263	3	85526573	NA	NA	-0.0152	8.33e-10	NA	NA	0.0145	0.000115	0.0135	8.03e-05
rs17456763	3	85533493	NA	NA	-0.0153	5.12e-10	NA	NA	0.0145	0.00011	0.0137	6.09e-05
rs17456820	3	85533789	NA	NA	-0.0153	5.27e-10	NA	NA	0.0145	0.000107	0.0137	6.07e-05
rs17457050	3	85536127	NA	NA	-0.0153	6.01e-10	NA	NA	0.0146	0.000103	0.0136	6.67e-05
rs17457189	3	85536710	NA	NA	-0.0153	5.57e-10	NA	NA	0.0147	9.53e-05	0.0137	6.49e-05
rs17457217	3	85537371	NA	NA	-0.0152	6.96e-10	NA	NA	0.0146	0.000101	0.0136	7.14e-05
rs17457377	3	85539225	NA	NA	-0.0153	6.39e-10	NA	NA	0.0145	0.000111	0.0136	6.88e-05
rs17457426	3	85539812	NA	NA	-0.0154	4.51e-10	NA	NA	0.0146	0.000103	0.0137	6.17e-05
rs17457454	3	85539860	NA	NA	-0.0154	4.19e-10	NA	NA	0.0145	0.000108	0.0137	6.06e-05
rs17457642	3	85542213	NA	NA	-0.0154	4.51e-10	NA	NA	0.0146	0.000105	0.0137	5.99e-05
rs17457669	3	85542301	NA	NA	-0.0154	4.62e-10	NA	NA	0.0146	0.000105	0.0137	6.07e-05
rs17458504	3	85550561	NA	NA	-0.0153	5.05e-10	NA	NA	0.0144	0.000125	0.0135	7.32e-05
rs17458574	3	85550718	NA	NA	-0.0154	4.65e-10	NA	NA	0.0144	0.000125	0.0137	6.09e-05
rs17458609	3	85550827	NA	NA	-0.0155	3.88e-10	NA	NA	0.0145	0.000116	0.0136	6.57e-05
rs17459563	3	85560215	NA	NA	-0.0155	3.57e-10	NA	NA	0.0144	0.000118	0.0137	5.97e-05
rs17459906	3	85563550	NA	NA	-0.0154	4.23e-10	NA	NA	0.0142	0.000159	0.0136	6.6e-05
rs17460541	3	85568962	NA	NA	-0.0155	3.28e-10	NA	NA	0.0116	0.000587	0.0139	4.49e-05
rs17460701	3	85574121	NA	NA	-0.0155	3.3e-10	NA	NA	0.014	0.000194	0.0136	6.71e-05
rs17483548	15	78730313	0.414138	0.00541806	NA	NA	NA	NA	0.0255	2.25e-11	0.0839	1.33e-107
rs17483686	15	78733390	0.41261	0.00546139	NA	NA	NA	NA	0.0218	1.29e-08	0.08	9.14e-88
rs17483721	15	78733731	0.415094	0.00518445	NA	NA	NA	NA	0.0233	1.36e-11	0.0819	3.23e-121
rs17483929	15	78742376	0.415883	0.00508641	NA	NA	NA	NA	0.0232	1.81e-11	0.0818	7e-121
rs17484235	15	78761414	0.408193	0.0061138	NA	NA	NA	NA	0.0239	4.03e-08	0.0824	7.76e-74
rs17484524	15	78772676	0.411803	0.00568659	NA	NA	NA	NA	0.0252	4.15e-13	0.0831	2.26e-122
rs17486195	15	78865197	0.576624	9.87112e-05	NA	NA	NA	NA	0.0248	7.55e-13	0.095	7.89e-162
rs17486278	15	78867482	0.577365	9.59377e-05	NA	NA	NA	NA	0.0239	3.37e-12	0.0952	2.27e-163
rs17487223	15	78923987	0.5445	0.000195155	NA	NA	NA	NA	0.0216	1.89e-10	0.0869	2.59e-140
rs17487514	15	78953785	0.355651	0.018459	NA	NA	NA	NA	0.00928	0.0121	0.055	3.14e-49
rs17491427	4	35651870	NA	NA	0.0133	2.14e-08	NA	NA	NA	NA	0.0134	5.32e-05
rs1750734	10	11120015	NA	NA	0.0131	3.54e-08	NA	NA	NA	NA	-0.00983	0.00297
rs17507693	15	83124870	NA	NA	-0.0163	9.76e-09	NA	NA	NA	NA	NA	NA
rs17507763	15	83128589	NA	NA	-0.0164	8.69e-09	NA	NA	NA	NA	NA	NA
rs17508610	15	83155949	NA	NA	-0.0166	5.61e-09	NA	NA	NA	NA	NA	NA
rs17509233	15	83186404	NA	NA	-0.0166	5.67e-09	NA	NA	NA	NA	NA	NA
rs17515196	3	85482969	NA	NA	-0.0157	2.17e-10	NA	NA	0.0117	0.000525	0.0136	7.22e-05
rs17515586	3	85520022	NA	NA	-0.0154	4.99e-10	NA	NA	0.0147	9.44e-05	0.0135	7.79e-05
rs17516256	3	85531438	NA	NA	-0.0154	4.22e-10	NA	NA	0.0145	0.000109	0.0136	6.72e-05
rs17516284	3	85532236	NA	NA	-0.0153	5.56e-10	NA	NA	0.0146	9.99e-05	0.0137	6.37e-05
rs17516346	3	85533530	NA	NA	-0.0153	5.71e-10	NA	NA	0.0146	0.000101	0.0137	6.29e-05
rs17516470	3	85534732	NA	NA	-0.0153	5.24e-10	NA	NA	0.0145	0.000117	0.0136	6.57e-05
rs17516504	3	85534795	NA	NA	-0.0154	4.72e-10	NA	NA	0.0145	0.000117	0.0137	6.42e-05
rs17516580	3	85535994	NA	NA	-0.0153	5.88e-10	NA	NA	0.0146	0.000101	0.0136	6.52e-05
rs17516683	3	85536281	NA	NA	-0.0154	4.93e-10	NA	NA	0.0144	0.000126	0.0136	6.68e-05
rs17516857	3	85538560	NA	NA	-0.0153	5.88e-10	NA	NA	0.0145	0.000118	0.0137	6.23e-05
rs17517080	3	85541551	NA	NA	-0.0153	5.92e-10	NA	NA	0.0144	0.000131	0.0137	6.22e-05
rs17517121	3	85541958	NA	NA	-0.0154	4.15e-10	NA	NA	0.0145	0.000107	0.0136	6.57e-05
rs17517142	3	85542079	NA	NA	-0.0153	5.84e-10	NA	NA	0.0144	0.000126	0.0137	6.43e-05
rs17517238	3	85542436	NA	NA	-0.0153	5.61e-10	NA	NA	0.0145	0.000118	0.0137	6.39e-05
rs17517273	3	85543996	NA	NA	-0.0155	3.44e-10	NA	NA	0.0145	0.000108	0.0137	6.14e-05
rs17518082	3	85550675	NA	NA	-0.0154	4.61e-10	NA	NA	0.0144	0.000126	0.0137	6.12e-05
rs17518584	3	85555773	NA	NA	-0.0156	2.99e-10	NA	NA	0.0145	0.000116	0.0137	6.4e-05
rs17519241	3	85561499	NA	NA	-0.0155	3.48e-10	NA	NA	0.0145	0.000115	0.0137	6.09e-05
rs17519262	3	85561575	NA	NA	-0.0154	4.36e-10	NA	NA	0.0143	0.000133	0.0137	6.12e-05
rs17519948	3	85566968	NA	NA	-0.0154	3.89e-10	NA	NA	0.014	0.00019	0.0136	6.43e-05
rs17531412	1	44182244	-0.316848	0.0386285	-0.0155	2.16e-09	NA	NA	NA	NA	NA	NA
rs17539385	6	111403299	NA	NA	-0.0361	4.08e-08	NA	NA	NA	NA	-0.0199	0.0351
rs1754397	6	100941817	NA	NA	-0.0149	1.16e-08	NA	NA	NA	NA	-0.0109	0.00281
rs1754398	6	100941778	NA	NA	-0.0147	1.88e-08	NA	NA	NA	NA	-0.0107	0.00347
rs17566896	2	154802452	NA	NA	0.0146	1.75e-08	NA	NA	NA	NA	NA	NA
rs17567151	15	83801716	-0.340529	0.0489535	-0.0163	1.2e-08	NA	NA	NA	NA	NA	NA
rs17567869	15	83155499	NA	NA	-0.0154	4.42e-08	NA	NA	NA	NA	NA	NA
rs17568298	15	83179574	NA	NA	-0.0166	5.6e-09	NA	NA	NA	NA	NA	NA
rs17568459	15	83181319	NA	NA	-0.0164	8.13e-09	NA	NA	NA	NA	NA	NA
rs17576069	7	133381760	NA	NA	0.0185	2.13e-09	NA	NA	NA	NA	NA	NA
rs17576594	4	147031089	NA	NA	-0.0153	3.82e-09	0.00899	0.0154	-0.0083	0.0207	NA	NA
rs17582738	11	112970023	NA	NA	0.0183	4.42e-08	NA	NA	NA	NA	NA	NA
rs17597439	7	133475978	NA	NA	0.0183	2.22e-09	NA	NA	NA	NA	NA	NA
rs17604001	7	70261821	NA	NA	-0.0162	4.32e-08	NA	NA	0.00906	0.0264	-0.00931	0.0246
rs17610158	4	146890509	NA	NA	-0.0149	2.91e-09	NA	NA	-0.0104	0.00272	0.00774	0.0278
rs17610219	4	146903712	NA	NA	-0.0141	5.88e-09	0.00774	0.0248	-0.00879	0.00834	NA	NA
rs17641121	2	154809240	NA	NA	0.0162	6.65e-11	NA	NA	NA	NA	NA	NA
rs17642086	2	154854845	NA	NA	0.0161	9.44e-11	-0.00879	0.013376	NA	NA	NA	NA
rs1765058	6	100936089	NA	NA	-0.0147	2.16e-08	NA	NA	NA	NA	-0.0106	0.00357
rs1765066	6	100975884	NA	NA	-0.0138	3.57e-08	NA	NA	NA	NA	-0.00775	0.0264
rs17651507	17	45981644	NA	NA	-0.0165	4.43e-10	NA	NA	NA	NA	NA	NA
rs17654334	7	133398480	NA	NA	0.0185	2.35e-09	NA	NA	NA	NA	NA	NA
rs17656358	4	146903311	NA	NA	-0.0149	3.16e-09	NA	NA	-0.0106	0.00228	0.00733	0.0367
rs17656382	4	146904556	NA	NA	-0.0148	3.25e-09	NA	NA	-0.0106	0.00224	0.00734	0.0364
rs17656452	7	133508671	NA	NA	0.0184	1.56e-09	NA	NA	NA	NA	NA	NA
rs17726276	19	40785214	NA	NA	NA	NA	NA	NA	-0.017	1.65e-07	0.0201	1.09e-09
rs17730129	2	154892902	NA	NA	0.0153	7.38e-10	-0.00869	0.014208	NA	NA	NA	NA
rs17762460	7	70254643	NA	NA	-0.0163	3.86e-08	NA	NA	0.00876	0.0327	-0.00876	0.0354
rs17773222	14	98116239	NA	NA	0.0152	6.03e-10	NA	NA	0.0071	0.035753	0.0134	9.29e-05
rs17832351	15	78880663	NA	NA	NA	NA	NA	NA	NA	NA	-0.0329	3.43e-19
rs1796765	10	102300772	NA	NA	-0.0147	1.23e-09	NA	NA	NA	NA	NA	NA
rs1800286	16	89803353	NA	NA	-0.00735	0.00248	0.00711	0.041129	NA	NA	-0.0207	1.26e-09
rs1800359	16	89738853	NA	NA	-0.00662	0.00665	0.00726	0.037622	NA	NA	-0.0206	1.66e-09
rs1800440	2	38298139	1.31121	3.60737e-13	NA	NA	NA	NA	NA	NA	NA	NA
rs1801272	19	40848628	NA	NA	NA	NA	NA	NA	0.0459	2.45e-05	-0.108	5.61e-22
rs1805215	1	73866109	-0.456643	0.00274127	-0.016	2.4e-10	0.011	0.00235	-0.0125	0.000357	-0.00867	0.0145
rs1807006	15	79062340	0.290186	0.0402891	NA	NA	NA	NA	0.0105	0.00161	0.0577	4.36e-65
rs1807007	15	79062102	0.287601	0.0420993	NA	NA	NA	NA	0.0105	0.00166	0.0577	4.11e-65
rs1808065	15	78726356	NA	NA	NA	NA	NA	NA	NA	NA	0.0373	2.24e-28
rs1808730	1	44045528	-0.319913	0.0278627	-0.0165	7.69e-11	NA	NA	-0.0069	0.049781	NA	NA
rs1809409	15	79063474	0.290186	0.0402891	NA	NA	NA	NA	0.0108	0.00123	0.0579	1.94e-65
rs1809412	15	79021908	0.509547	0.00189557	NA	NA	NA	NA	0.0132	0.00031	0.0315	1.68e-17
rs1809414	15	79028120	0.511902	0.00182522	NA	NA	NA	NA	0.0125	0.000658	0.0314	3.47e-17
rs1809415	15	79028201	-0.611119	0.000378452	NA	NA	NA	NA	-0.0128	0.000996	-0.0318	1.8e-15
rs1809419	15	78761472	NA	NA	NA	NA	NA	NA	0.0102	0.00232	0.0575	1.96e-64
rs1809420	15	79056769	0.29097	0.0397454	NA	NA	NA	NA	0.0099	0.00301	0.0577	5.58e-65
rs1809423	15	78767328	NA	NA	NA	NA	NA	NA	0.0113	0.00425	0.0568	7.88e-48
rs1809424	15	78767361	NA	NA	NA	NA	NA	NA	0.0112	0.00467	0.0566	1.51e-47
rs1810165	15	79059449	-0.287725	0.0419932	NA	NA	NA	NA	-0.0102	0.002	-0.056	1.52e-62
rs1810635	20	32543507	NA	NA	0.00921	0.000184	NA	NA	NA	NA	0.0202	3.33e-09
rs1811397	4	66960523	NA	NA	-0.0167	6.88e-09	NA	NA	NA	NA	-0.0132	0.00104
rs1813696	3	85485617	NA	NA	-0.0164	6.27e-11	NA	NA	0.011	0.00129	0.0134	0.000104
rs1814880	15	79021140	0.515525	0.00168745	NA	NA	NA	NA	0.0133	0.000299	0.0318	9.12e-18
rs1816537	11	112968651	-0.290634	0.0373414	-0.0165	3.02e-12	NA	NA	-0.00644	0.0482	0.00685	0.0384
rs1817345	14	98106099	NA	NA	0.0136	1.62e-08	NA	NA	0.00889	0.007294	0.014	3.3e-05
rs1822717	8	64043671	NA	NA	0.0139	4.44e-09	NA	NA	NA	NA	NA	NA
rs1825082	15	79023433	0.361857	0.0108848	NA	NA	NA	NA	0.0107	0.00136	0.0605	1.17e-70
rs1825083	15	79023467	0.361727	0.0109132	NA	NA	NA	NA	0.0107	0.00135	0.0605	1.24e-70
rs1825084	15	78731235	NA	NA	NA	NA	NA	NA	0.0129	0.00112	0.0616	4.06e-55
rs1825085	15	79023578	0.361712	0.0109263	NA	NA	NA	NA	0.0108	0.00128	0.0606	7.34e-71
rs1825086	15	79029492	0.498624	0.00234735	NA	NA	NA	NA	0.0131	0.000334	0.0317	1.47e-17
rs1825087	15	78784772	NA	NA	NA	NA	NA	NA	0.00962	0.00377	0.0498	1.88e-49
rs1829261	2	63360022	NA	NA	0.00759	0.00351	-0.0218	4.13e-09	NA	NA	NA	NA
rs183345681	20	63361348	NA	NA	0.0152	4.42e-05	-0.0114	0.0238	0.0197	8.53e-05	0.03	1.1e-09
rs1836798	11	112931625	0.46093	0.00778556	0.02	1.2e-13	NA	NA	NA	NA	NA	NA
rs1836799	11	112931624	0.46677	0.00706601	0.02	1.31e-13	NA	NA	NA	NA	NA	NA
rs183822442	15	78610433	NA	NA	NA	NA	NA	NA	NA	NA	-0.0337	6.47e-11
rs1838420	8	64048298	NA	NA	0.0139	4.26e-09	NA	NA	NA	NA	NA	NA
rs1838424	8	64072782	NA	NA	0.0132	2.63e-08	NA	NA	NA	NA	NA	NA
rs183979453	15	78495872	NA	NA	NA	NA	NA	NA	0.0225	0.0371	0.086	1.64e-14
rs1842586	4	67010615	NA	NA	-0.023	3.05e-08	NA	NA	-0.0136	0.0177	NA	NA
rs184589612	19	40906287	NA	NA	0.0211	0.00828	NA	NA	0.0393	0.000422	-0.0725	1.73e-10
rs1846727	1	73921819	-0.433519	0.00503656	-0.0152	3.29e-09	0.0111	0.0026	-0.0113	0.00142	-0.0112	0.00176
rs1847529	15	78442728	NA	NA	NA	NA	-0.00751	0.027451	-0.0085	0.00966	-0.0229	6.21e-12
rs1847530	15	78531689	NA	NA	NA	NA	-0.00854	0.012829	-0.00682	0.0396	-0.0269	1.17e-15
rs185065	5	87520595	0.334357	0.0172153	0.0143	1.38e-09	-0.0092	0.00644	NA	NA	NA	NA
rs1850984	2	63237807	NA	NA	-0.0132	5.22e-06	0.0242	3.69e-09	NA	NA	NA	NA
rs1854291	10	102232365	NA	NA	0.0144	3.11e-09	NA	NA	NA	NA	NA	NA
rs1856410	1	73857494	-0.474206	0.00115147	-0.0154	1.81e-10	0.0072	0.0372	-0.00747	0.0255	-0.00817	0.0158
rs185771419	15	79120489	-1.10387	0.0192404	NA	NA	0.019	0.041737	NA	NA	-0.0528	1.14e-08
rs1858601	1	72208751	NA	NA	-0.0169	2.91e-08	0.0126	0.003587	NA	NA	NA	NA
rs1858841	9	136482331	0.505298	0.000444722	NA	NA	NA	NA	0.0225	2.09e-11	0.0126	0.000206
rs1858842	9	136482692	0.486757	0.000742168	NA	NA	NA	NA	0.0218	9.71e-11	0.0135	7.51e-05
rs1860225	7	32224099	NA	NA	0.00914	0.000229	NA	NA	0.0121	0.000393	0.0221	1.45e-10
rs1860488	7	69685145	NA	NA	0.0135	3.56e-08	NA	NA	NA	NA	0.00695	0.041
rs186051747	19	41342042	0.941527	0.0366569	0.0171	0.0211	NA	NA	0.0554	3.72e-08	-0.1	4.75e-23
rs1861325	16	52070430	NA	NA	NA	NA	NA	NA	NA	NA	-0.0209	1.03e-09
rs1861326	16	52070340	NA	NA	NA	NA	NA	NA	NA	NA	-0.0208	1.31e-09
rs1861327	16	52070299	NA	NA	NA	NA	NA	NA	NA	NA	-0.0209	9.97e-10
rs1861328	16	52066286	NA	NA	NA	NA	NA	NA	NA	NA	-0.0209	9.73e-10
rs186165165	15	79004851	-1.16229	0.0213204	NA	NA	NA	NA	NA	NA	-0.0748	2.2e-08
rs1862347	5	167561580	NA	NA	-0.0148	2.85e-09	NA	NA	-0.013	0.000134	NA	NA
rs1862871	7	133530411	NA	NA	0.0186	1.73e-09	NA	NA	NA	NA	NA	NA
rs1865250	3	85432262	NA	NA	-0.0159	9.09e-11	NA	NA	0.0113	0.000786	0.0135	7.34e-05
rs1865251	3	85439919	NA	NA	-0.016	8.01e-11	NA	NA	0.0114	0.000714	0.0135	7.56e-05
rs1865252	3	85439590	NA	NA	-0.016	8.45e-11	NA	NA	0.0114	0.000699	0.0136	6.86e-05
rs186548931	15	78944007	NA	NA	NA	NA	NA	NA	NA	NA	0.0735	8.74e-12
rs1865543	4	67034487	NA	NA	0.0163	1.55e-08	NA	NA	NA	NA	0.0137	0.000693
rs1865732	11	112960722	-0.337571	0.0163415	-0.0162	7.95e-12	NA	NA	-0.00649	0.0463	0.0073	0.0274
rs1867492	8	64113209	NA	NA	0.0148	1.21e-09	NA	NA	NA	NA	NA	NA
rs1868385	20	31111293	0.373938	0.0224801	0.00974	0.000294	-0.00826	0.029642	NA	NA	0.0234	3.38e-10
rs1868532	3	85522733	NA	NA	-0.0153	5.46e-10	NA	NA	0.0146	0.000103	0.0135	7.54e-05
rs1871768	4	66960982	NA	NA	-0.0166	7.69e-09	NA	NA	NA	NA	-0.0133	0.000927
rs187795779	19	40837606	NA	NA	NA	NA	NA	NA	0.0557	5.55e-05	-0.106	3.07e-16
rs1878399	15	78619661	NA	NA	NA	NA	0.00877	0.010137	0.00679	0.0394	0.0253	4.08e-14
rs1880532	15	83293555	NA	NA	-0.0174	2.71e-09	NA	NA	NA	NA	NA	NA
rs1884	11	113009875	NA	NA	0.0168	5.6e-10	NA	NA	NA	NA	NA	NA
rs1885246	1	73793499	-0.521972	0.000412858	-0.0154	3.03e-10	0.00919	0.00857	-0.00891	0.00828	NA	NA
rs1885247	1	73793630	-0.508928	0.000577019	-0.0154	3.09e-10	0.00924	0.00823	-0.00889	0.0084	NA	NA
rs1885248	1	73865596	-0.451892	0.00302558	-0.0161	1.6e-10	0.011	0.00229	-0.0125	0.000337	-0.00898	0.0112
rs1885249	1	73865740	-0.481293	0.000971182	-0.0156	1.16e-10	0.00716	0.0388	-0.00756	0.0237	-0.00825	0.0149
rs1885250	1	73865790	-0.399858	0.00414662	-0.0138	5.07e-09	0.00861	0.0112	NA	NA	NA	NA
rs1885251	1	73866020	-0.399858	0.00414662	-0.0138	5.17e-09	0.00861	0.0112	NA	NA	NA	NA
rs1885292	20	32432426	NA	NA	NA	NA	NA	NA	NA	NA	0.023	7.67e-12
rs1887402	1	44036085	-0.334625	0.0214392	-0.0175	8.39e-13	NA	NA	-0.00854	0.011915	NA	NA
rs189218934	15	78611645	NA	NA	NA	NA	-0.00894	0.045	0.0209	4.1e-06	0.0842	1.5e-78
rs1892981	11	112899633	0.291745	0.0414041	0.0242	2.92e-24	NA	NA	0.00808	0.0137	NA	NA
rs1892983	11	112899214	0.291745	0.0414041	0.0242	2.88e-24	NA	NA	0.00807	0.0138	NA	NA
rs189302121	15	78600079	NA	NA	NA	NA	NA	NA	NA	NA	0.07	2.41e-16
rs1894885	16	52042410	NA	NA	NA	NA	NA	NA	NA	NA	-0.0201	1.99e-09
rs1897699	3	85440154	NA	NA	-0.0159	9.05e-11	NA	NA	0.0113	0.000767	0.0135	7.28e-05
rs190008454	15	78738796	NA	NA	NA	NA	NA	NA	NA	NA	-0.0385	2.24e-15
rs1900914	3	85562641	NA	NA	-0.0155	3.57e-10	NA	NA	0.0144	0.000122	0.0137	5.9e-05
rs1900915	3	85564272	NA	NA	-0.0155	3.68e-10	NA	NA	0.0144	0.000131	0.0136	7.14e-05
rs1900916	3	85597276	NA	NA	-0.0158	2.64e-10	NA	NA	0.0103	0.0027	0.0129	0.000195
rs1900918	3	85543192	NA	NA	-0.0154	4.91e-10	NA	NA	0.0145	0.000109	0.0137	6.43e-05
rs1901281	8	42691745	NA	NA	NA	NA	NA	NA	0.00984	0.0107	0.0344	1.27e-18
rs1904920	15	79029587	0.498624	0.00234735	NA	NA	NA	NA	0.0131	0.000326	0.0317	1.5e-17
rs1904959	4	66983116	NA	NA	-0.0227	4.54e-08	NA	NA	-0.0132	0.021177	NA	NA
rs191883259	19	40769820	NA	NA	NA	NA	NA	NA	0.0373	0.000148	-0.068	6.38e-12
rs191940676	15	78760005	NA	NA	NA	NA	NA	NA	-0.023	0.017	-0.062	1.3e-10
rs1922421	2	63365657	NA	NA	0.00725	0.00516	-0.0208	1.62e-08	NA	NA	NA	NA
rs1922422	2	63366077	NA	NA	0.00562	0.019	-0.0189	3.02e-08	NA	NA	NA	NA
rs1923095	20	32208016	NA	NA	0.0074	0.002179	NA	NA	NA	NA	0.0195	5.31e-09
rs1923201	1	73771457	-0.510455	0.000553989	-0.0154	2.74e-10	0.00926	0.0081	-0.00894	0.00815	NA	NA
rs1923202	1	73771528	-0.510231	0.000556348	-0.0154	3.15e-10	0.00927	0.00807	-0.00907	0.00725	NA	NA
rs1923204	1	73791614	-0.4207	0.00254855	-0.0133	2.01e-08	0.01	0.00317	-0.00681	0.0374	NA	NA
rs1923206	1	73799968	-0.508928	0.000577019	-0.0153	3.74e-10	0.00902	0.00989	-0.00891	0.00822	NA	NA
rs1923207	1	73803542	-0.509928	0.000563411	-0.015	7.72e-10	0.00917	0.00869	-0.00899	0.0077	NA	NA
rs1923211	1	73814908	-0.508054	0.00058186	-0.0152	4.14e-10	0.00895	0.0103	-0.00884	0.00872	NA	NA
rs1923212	1	73814973	-0.508054	0.00058186	-0.0152	3.93e-10	0.00898	0.0101	-0.00888	0.00843	NA	NA
rs1923214	1	73820227	-0.511472	0.00053292	-0.0153	3.21e-10	0.00916	0.00861	-0.0088	0.00907	NA	NA
rs1923216	1	73829128	-0.507004	0.000546943	-0.0152	4.28e-10	0.00866	0.0128	-0.00801	0.0173	NA	NA
rs1923217	1	73829223	-0.421479	0.00248343	-0.0136	8.16e-09	0.0103	0.00249	-0.0067	0.0406	NA	NA
rs1923219	1	73830471	-0.511472	0.00053292	-0.0153	3.34e-10	0.00916	0.00859	-0.00863	0.0105	NA	NA
rs1923222	1	73836340	-0.513064	0.00051163	-0.0153	3.44e-10	0.00927	0.00782	-0.00858	0.0109	NA	NA
rs1923223	1	73839564	-0.511916	0.000527556	-0.0154	2.4e-10	0.00939	0.0071	-0.00867	0.0102	NA	NA
rs1923224	1	73839921	-0.509286	0.000561673	-0.0154	2.31e-10	0.00924	0.00807	-0.00872	0.00969	NA	NA
rs1923225	1	73843468	-0.425829	0.00226096	-0.0135	1.1e-08	0.0103	0.00247	-0.00704	0.0315	NA	NA
rs1923226	1	73846894	-0.420208	0.00258271	-0.0135	1.14e-08	0.0103	0.00247	-0.00695	0.0338	NA	NA
rs1923228	1	73849773	-0.474305	0.00114444	-0.0153	2.4e-10	0.00736	0.0333	-0.00759	0.0232	-0.00823	0.0151
rs1923230	1	73852765	-0.475532	0.00111484	-0.0154	2.03e-10	0.00732	0.0343	-0.00756	0.0238	-0.00815	0.0161
rs1923231	1	73852939	-0.475532	0.00111484	-0.0154	2.01e-10	0.0073	0.0348	-0.00751	0.0248	-0.00809	0.0169
rs1923233	1	73853460	-0.475755	0.00110849	-0.0153	2.18e-10	0.00725	0.0359	-0.0075	0.025	-0.00819	0.0155
rs1923234	1	73853481	-0.475755	0.00110849	-0.0153	2.29e-10	0.00724	0.0363	-0.0075	0.0249	-0.0082	0.0154
rs1923236	1	73853826	-0.475755	0.00110849	-0.0153	2.16e-10	0.00725	0.0361	-0.00752	0.0246	-0.00819	0.0155
rs1923240	1	73771345	-0.421793	0.00248182	-0.0135	1.31e-08	0.0101	0.0029	-0.00692	0.0345	NA	NA
rs1923243	1	73868386	-0.399858	0.00414662	-0.0138	1.81e-08	0.00937	0.00792	NA	NA	NA	NA
rs1923244	1	73869230	-0.449944	0.00316205	-0.016	2.29e-10	0.0111	0.00228	-0.0124	0.000375	-0.00868	0.0144
rs193122850	19	40813721	NA	NA	NA	NA	NA	NA	0.03	0.0011	-0.0585	3.61e-10
rs1937433	1	65978500	NA	NA	0.0139	4.67e-09	NA	NA	NA	NA	0.00855	0.0102
rs1937443	1	66003960	NA	NA	0.0132	3.96e-08	NA	NA	NA	NA	0.0094	0.00515
rs1937450	1	66013157	NA	NA	0.0132	2.55e-08	NA	NA	NA	NA	0.00794	0.0172
rs1940697	11	112876886	0.291745	0.0414041	0.0242	3.05e-24	NA	NA	0.00823	0.012	NA	NA
rs1940699	11	112898428	0.291745	0.0414041	0.0242	3.17e-24	NA	NA	0.00811	0.0133	NA	NA
rs1940701	11	112869404	0.298983	0.0365533	0.0242	3.6e-24	NA	NA	0.0082	0.0123	NA	NA
rs1940702	11	112867061	0.298983	0.0365533	0.0242	2.93e-24	NA	NA	0.00822	0.0121	NA	NA
rs1940705	11	113157505	NA	NA	0.0153	2.36e-08	NA	NA	NA	NA	NA	NA
rs1940706	11	112977405	NA	NA	0.0174	3.03e-11	NA	NA	NA	NA	NA	NA
rs1940707	11	112977531	NA	NA	0.0174	2.77e-11	NA	NA	NA	NA	NA	NA
rs1940709	11	112978997	NA	NA	0.0174	2.83e-11	NA	NA	NA	NA	NA	NA
rs1940710	11	112979013	NA	NA	0.0174	2.85e-11	NA	NA	NA	NA	NA	NA
rs1940711	11	112979250	NA	NA	0.0176	4.52e-09	NA	NA	NA	NA	NA	NA
rs1940712	11	112906218	0.288204	0.0439284	0.0242	2.66e-24	NA	NA	0.00803	0.0142	NA	NA
rs1940713	11	112906285	0.288204	0.0439284	0.0242	2.81e-24	NA	NA	0.00802	0.0144	NA	NA
rs1940714	11	112906391	0.288204	0.0439284	0.0242	3.07e-24	NA	NA	0.008	0.0146	NA	NA
rs1940716	11	112860288	0.297909	0.0371825	0.0242	3.14e-24	NA	NA	0.00823	0.012	NA	NA
rs1940717	11	112989172	NA	NA	0.0181	3.7e-08	NA	NA	NA	NA	NA	NA
rs1940718	11	112859867	0.297909	0.0371825	0.0242	2.96e-24	NA	NA	0.0082	0.0123	NA	NA
rs1940719	11	112988892	NA	NA	0.0181	3.65e-08	NA	NA	NA	NA	NA	NA
rs1940720	11	112857202	0.294371	0.0394866	0.0242	3.3e-24	NA	NA	0.00819	0.0124	NA	NA
rs1940722	11	112985637	NA	NA	0.0174	2.57e-11	NA	NA	NA	NA	NA	NA
rs1940724	11	112852946	0.296551	0.038056	0.0242	3.43e-24	NA	NA	0.00834	0.0109	NA	NA
rs1940725	11	112852759	0.296551	0.038056	0.0242	3.23e-24	NA	NA	0.00834	0.011	NA	NA
rs1940726	11	112852611	0.296551	0.038056	0.0242	3.04e-24	NA	NA	0.00829	0.0114	NA	NA
rs1940727	11	112852588	0.296551	0.038056	0.0242	3.07e-24	NA	NA	0.00826	0.0117	NA	NA
rs1940728	11	112852195	0.296551	0.038056	0.0229	9.72e-19	NA	NA	0.00745	0.0392	NA	NA
rs1940729	11	112852192	0.296551	0.038056	0.0241	4.45e-24	NA	NA	0.00832	0.0111	NA	NA
rs1940733	11	112892274	0.291745	0.0414041	0.0242	2.87e-24	NA	NA	0.00814	0.0129	NA	NA
rs1940734	11	112895028	0.291745	0.0414041	0.0242	2.88e-24	NA	NA	0.00814	0.013	NA	NA
rs1940735	11	113038133	NA	NA	0.0161	1.79e-09	NA	NA	NA	NA	NA	NA
rs1946301	7	133448254	NA	NA	-0.0176	5.68e-09	NA	NA	NA	NA	NA	NA
rs1946303	7	133453726	NA	NA	-0.0177	6.73e-09	NA	NA	NA	NA	NA	NA
rs1947221	3	85597375	NA	NA	-0.0151	1.03e-09	NA	NA	0.0113	0.000861	0.0131	0.000126
rs1947295	8	42653794	NA	NA	NA	NA	NA	NA	0.0103	0.00914	0.0259	8.5e-11
rs1948	15	78625057	NA	NA	NA	NA	0.00987	0.005384	NA	NA	0.0268	1.14e-14
rs1949330	2	146130277	-0.304202	0.0289064	-0.0181	2.37e-14	0.00963	0.00431	-0.00655	0.0443	NA	NA
rs1949331	2	145370054	NA	NA	-0.0172	5.42e-13	0.00967	0.0045	NA	NA	NA	NA
rs1951361	1	73811954	-0.508054	0.00058186	-0.0152	4.43e-10	0.00903	0.00965	-0.00895	0.00793	NA	NA
rs1954826	11	112853012	0.296551	0.038056	0.0242	3.02e-24	NA	NA	0.0083	0.0113	NA	NA
rs1955185	8	42694504	NA	NA	NA	NA	NA	NA	0.00992	0.0101	0.0343	1.76e-18
rs1955186	8	42694348	NA	NA	NA	NA	NA	NA	0.00983	0.0107	0.0339	4.17e-18
rs1960346	8	42787902	NA	NA	NA	NA	NA	NA	-0.0122	0.00183	-0.0316	1.16e-15
rs1962881	11	113085819	NA	NA	0.0193	2.43e-11	NA	NA	0.00788	0.0467	NA	NA
rs1963509	14	98180549	NA	NA	0.0145	8.94e-10	NA	NA	NA	NA	0.0116	0.000449
rs1963510	14	98180696	NA	NA	0.0146	7.09e-10	NA	NA	NA	NA	0.0116	0.000473
rs1964562	15	78754149	NA	NA	NA	NA	NA	NA	NA	NA	-0.0365	2.81e-25
rs1964678	15	78754000	0.511265	0.000443025	0.0048	0.047234	NA	NA	0.0121	0.000291	0.0618	8.44e-75
rs1965775	11	113077786	NA	NA	0.0192	2.31e-11	NA	NA	0.00791	0.045	NA	NA
rs1966924	5	167626204	NA	NA	-0.0158	8.4e-10	NA	NA	-0.01	0.00459	NA	NA
rs1967191	2	155247657	NA	NA	0.014	3.01e-09	-0.00686	0.0422	NA	NA	NA	NA
[truncated: 3,272 more rows]
