# Supplementary material for: A blood- and brain-based EWAS of smoking
Source: Nat Commun. 2025 Apr 4;16:3210. doi: 10.1038/s41467-025-58357-6 (PMC11968855; doi:10.1038/s41467-025-58357-6)
Supplement: Supplementary file 17 — Supplementary Data 15 [file 41467_2025_58357_MOESM17_ESM.xlsx]

## Sheet: Sheet1
Supplementary Data 15. DNA methylation processing and quality control information for Generation Scotland and the Lothian Birth Cohort 1936.
	Generation Scotland	Lothian Birth Cohort 1936
Tissue	Blood	Blood	Brain
N	18413	882	14
Array	EPIC	450k	EPIC
Comments	Processed in 3 sets (n=5,087, 4,450 and 8,876)	-	5 regions assessed but n=13 samples for the hippocampus
Background correction	Background and dye-bias correction were carried out using meffil (versions 1.1.0 and 1.1.2) and the "noob" method	Raw intensity data were background-corrected and normalised using internal controls	Background from type 1 and type 2 probes was equalised as part of danet normalisation
Probe removal	(i) outliers from visual inspection of the log median intensity of the methylated versus unmethylated signal per array, (ii) beadcount < 3 in more than 5% of samples, (iii) ≥ 5% of samples having a detection p-value > 0.05, (iv) annotated to X or Y chromosome, (v) overlapped with SNPs (vi) potentially cross-hybridizing	(i) low (< 95%) detection rate with p-value < 0.01, (ii) inadequate hybridization, bisulfite conversion, nucleotide extension, or staining signal (manual inspection)	(i) >1% of probes with detection p-value of >0.05, (ii) beadcount of <3 in >5% of samples, (iii) >1% of samples with detection p-value of >0.05, (iv) probes mapping to polymorphic targets, cross-hybridising probes and probes on the X and Y chromosomes
Sample removal	(i) sex mismatch, (ii) ≥ 1% of CpGs with detection p-value > 0.05, (iii) if sample was not blood-based	(i) low call rate (<450,000 CpGs at P<0.01), (ii) sex mismatch iii) samples exhibiting a poor match between genotype and SNP control probes	-
Normalisation	Dasen	Danet	Danet
N CpGs post QC	752722	450276	807163
