# Supplementary material for: A blood- and brain-based EWAS of smoking
Source: Nat Commun. 2025 Apr 4;16:3210. doi: 10.1038/s41467-025-58357-6 (PMC11968855; doi:10.1038/s41467-025-58357-6)
Supplement: Supplementary file 18 — Supplementary Data 16 [file 41467_2025_58357_MOESM18_ESM.xlsx]

## Sheet: Sheet1
Supplementary Data 16. DNA processing and quality control information for Generation Scotland.
	Generation Scotland
Tissue	Blood
N	19992
Arrays	Illumina HumanOmniExpressExome-8 v1.0 BeadChip and Illumina HumanOmniExpressExome-8 v1.2 BeadChip
Probe removal	(i) call rate less than 98%, (ii) Hardy-Weinberg equilibrium p value less than 1 × 10–6, (iii) Mendelian errors (determined using pedigree information), (iv) minor allele frequency ≤1%
Sample removal	(i) call rate less than 98%, (ii) ancestry outliers (>six SDs away from the mean)
N SNPs post QC	602450
HRC imputed	24161581
Variants with missingness rate >10% removed	7626922
