# Supplementary material for: A blood- and brain-based EWAS of smoking
Source: Nat Commun. 2025 Apr 4;16:3210. doi: 10.1038/s41467-025-58357-6 (PMC11968855; doi:10.1038/s41467-025-58357-6)
Supplement: Supplementary file 19 — Supplementary Data 17 [file 41467_2025_58357_MOESM19_ESM.xlsx]

## Sheet: Sheet1
Supplementary Data 17. Sites associated with smoking (pack years) at posterior inclusion probability (PIP)>80% in blood-based EWAS (n=17,865) corrected for white blood cell proportions.
Chromosome	CpG site	Position	Gene symbol	Strand	Mean beta	SE	PIP
chr10	cg14371731	81003175	ZMIZ1	-	0.036322	0.000207914	1
chr11	cg00475490	86517110	PRSS23;PRSS23;PRSS23;PRSS23;PRSS23;PRSS23;PRSS23	-	-0.0784	0.000261014	1
chr11	cg14391737	86513429	PRSS23;PRSS23;PRSS23;PRSS23;PRSS23;PRSS23;PRSS23	+	-0.230245	0.000304429	1
chr16	cg21163477	17439164	XYLT1	-	-0.0785707	0.000506704	1
chr19	cg21911711	16998668	F2RL3	+	-0.0792902	0.000304482	1
chr19	cg15159987	17003890	CPAMD8	+	0.0574506	0.000322958	1
chr2	cg06644428	233284112		-	-0.176613	0.00029202	1
chr2	cg23079012	8343710		-	0.0856861	0.000259017	1
chr2	cg13193840	233285289		+	-0.0348215	0.000209635	1
chr2	cg21566642	233284661		-	-0.0663144	0.000528592	1
chr2	cg23288337	233250701	ECEL1P2	-	0.0650261	0.00027057	1
chr3	cg23480021	22412746		+	0.0485215	0.000269453	1
chr3	cg19859270	98251294	GPR15	-	-0.0372802	0.000186822	1
chr5	cg05575921	373378	AHRR	+	-0.277889	0.000474883	1
chr5	cg25648203	395444	AHRR	-	0.104237	0.000286381	1
chr5	cg26703534	377358	AHRR	+	0.0468152	0.000279246	1
chr7	cg11207515	146904205	CNTNAP2	-	0.0359971	0.000206113	1
chr3	cg18754985	98237750	CLDND1;CLDND1;CLDND1;CLDND1;CLDND1;CLDND1	-	-0.0336369	0.000190461	0.999
chr6	cg14466441	11392193		-	-0.0329467	0.000187126	0.998		6
chr5	cg00731338	346963	AHRR;AHRR	-	0.0920464	0.000640546	0.993
chr3	cg02978227	98292027		-	-0.030408	0.000223212	0.985
chr19	cg02517189	42553354	GRIK5;GRIK5	-	0.0400762	0.000316535	0.98
chr1	cg18146737	92946700	GFI1;GFI1;GFI1	-	0.0352235	0.000271568	0.977
chr11	cg19885130	68146832	LRP5;LRP5	-	-0.0370012	0.000311184	0.974
chr9	cg14335029	134277886		+	-0.0331679	0.000284889	0.97
chr5	cg04135110	346695	AHRR	-	-0.0737184	0.000657765	0.968
chr7	cg00562553	27169740	HOXA4	+	-0.0291495	0.000246709	0.968
chr3	cg06760111	21551522	ZNF385D	-	-0.0316018	0.000295388	0.959
chr20	cg25530474	45994059		+	-0.0387268	0.000400832	0.948
chr15	cg02008229	90346089	ANPEP	-	0.0233435	0.00027273	0.918
chr15	cg22454588	75288616	SCAMP5	-	0.0269108	0.000332665	0.911
chr3	cg00501876	39193251	CSRNP1	-	0.033835	0.000428255	0.905
chr3	cg26992381	71478152	FOXP1;FOXP1;FOXP1;FOXP1;FOXP1	-	-0.0304389	0.000375665	0.905
chr6	cg14753356	30720108		-	-0.0380784	0.000502053	0.903
chr5	cg15446012	141554632		+	-0.030679	0.000395465	0.901
chr10	cg06027493	81784960		+	-0.0234764	0.000312185	0.892
chr9	cg01692968	108005349		+	-0.0308973	0.000410261	0.89
chr8	cg27110277	16860121	FGF20	-	0.0250596	0.000329538	0.888
chr5	cg00977926	53411883	ARL15	+	0.0291088	0.000393236	0.886
chr15	cg22107533	45028083	TRIM69;TRIM69	+	-0.0294466	0.000392719	0.885
chr16	cg06235438	30485966	ITGAL;ITGAL	+	-0.0459149	0.000706968	0.865
chr1	cg19404444	2164602	SKI	-	-0.0393532	0.000588662	0.863
chr9	cg05330471	121771590		-	0.0226972	0.000337354	0.855
