# Supplementary material for: A blood- and brain-based EWAS of smoking
Source: Nat Commun. 2025 Apr 4;16:3210. doi: 10.1038/s41467-025-58357-6 (PMC11968855; doi:10.1038/s41467-025-58357-6)
Supplement: Supplementary file 21 — Source Data [file 41467_2025_58357_MOESM21_ESM.xlsx]

## Sheet: Figure 3
Figure 3.
Model	Sensitivity	Specificity
Current vs Never	1	0
Current vs Never	1	0.00242131
Current vs Never	1	0.00484262
Current vs Never	1	0.00726392
Current vs Never	1	0.00968523
Current vs Never	1	0.0121065
Current vs Never	1	0.0145278
Current vs Never	1	0.0169492
Current vs Never	1	0.0193705
Current vs Never	1	0.0217918
Current vs Never	1	0.0242131
Current vs Never	1	0.0266344
Current vs Never	1	0.0290557
Current vs Never	1	0.031477
Current vs Never	1	0.0338983
Current vs Never	1	0.0363196
Current vs Never	1	0.0387409
Current vs Never	1	0.0411622
Current vs Never	1	0.0435835
Current vs Never	1	0.0460048
Current vs Never	1	0.0484262
Current vs Never	1	0.0508475
Current vs Never	1	0.0532688
Current vs Never	1	0.0556901
Current vs Never	1	0.0581114
Current vs Never	1	0.0605327
Current vs Never	1	0.062954
Current vs Never	1	0.0653753
Current vs Never	1	0.0677966
Current vs Never	1	0.0702179
Current vs Never	1	0.0726392
Current vs Never	1	0.0750605
Current vs Never	0.990099	0.0750605
Current vs Never	0.990099	0.0774818
Current vs Never	0.990099	0.0799031
Current vs Never	0.990099	0.0823245
Current vs Never	0.990099	0.0847458
Current vs Never	0.990099	0.0871671
Current vs Never	0.990099	0.0895884
Current vs Never	0.990099	0.0920097
Current vs Never	0.990099	0.094431
Current vs Never	0.990099	0.0968523
Current vs Never	0.990099	0.0992736
Current vs Never	0.990099	0.101695
Current vs Never	0.990099	0.104116
Current vs Never	0.990099	0.106538
Current vs Never	0.990099	0.108959
Current vs Never	0.990099	0.11138
Current vs Never	0.990099	0.113801
Current vs Never	0.990099	0.116223
Current vs Never	0.990099	0.118644
Current vs Never	0.990099	0.121065
Current vs Never	0.990099	0.123487
Current vs Never	0.990099	0.125908
Current vs Never	0.990099	0.128329
Current vs Never	0.990099	0.130751
Current vs Never	0.990099	0.133172
Current vs Never	0.990099	0.135593
Current vs Never	0.990099	0.138015
Current vs Never	0.990099	0.140436
Current vs Never	0.990099	0.142857
Current vs Never	0.990099	0.145278
Current vs Never	0.990099	0.1477
Current vs Never	0.990099	0.150121
Current vs Never	0.990099	0.152542
Current vs Never	0.990099	0.154964
Current vs Never	0.990099	0.157385
Current vs Never	0.990099	0.159806
Current vs Never	0.990099	0.162228
Current vs Never	0.990099	0.164649
Current vs Never	0.990099	0.16707
Current vs Never	0.990099	0.169492
Current vs Never	0.990099	0.171913
Current vs Never	0.990099	0.174334
Current vs Never	0.990099	0.176755
Current vs Never	0.990099	0.179177
Current vs Never	0.990099	0.181598
Current vs Never	0.990099	0.184019
Current vs Never	0.990099	0.186441
Current vs Never	0.990099	0.188862
Current vs Never	0.990099	0.191283
Current vs Never	0.990099	0.193705
Current vs Never	0.990099	0.196126
Current vs Never	0.990099	0.198547
Current vs Never	0.990099	0.200969
Current vs Never	0.990099	0.20339
Current vs Never	0.990099	0.205811
Current vs Never	0.990099	0.208232
Current vs Never	0.990099	0.210654
Current vs Never	0.990099	0.213075
Current vs Never	0.990099	0.215496
Current vs Never	0.990099	0.217918
Current vs Never	0.990099	0.220339
Current vs Never	0.990099	0.22276
Current vs Never	0.990099	0.225182
Current vs Never	0.990099	0.227603
Current vs Never	0.990099	0.230024
Current vs Never	0.990099	0.232446
Current vs Never	0.990099	0.234867
Current vs Never	0.990099	0.237288
Current vs Never	0.990099	0.239709
Current vs Never	0.990099	0.242131
Current vs Never	0.990099	0.244552
Current vs Never	0.990099	0.246973
Current vs Never	0.990099	0.249395
Current vs Never	0.990099	0.251816
Current vs Never	0.990099	0.254237
Current vs Never	0.990099	0.256659
Current vs Never	0.990099	0.25908
Current vs Never	0.990099	0.261501
Current vs Never	0.990099	0.263923
Current vs Never	0.990099	0.266344
Current vs Never	0.990099	0.268765
Current vs Never	0.990099	0.271186
Current vs Never	0.990099	0.273608
Current vs Never	0.990099	0.276029
Current vs Never	0.990099	0.27845
Current vs Never	0.990099	0.280872
Current vs Never	0.990099	0.283293
Current vs Never	0.990099	0.285714
Current vs Never	0.990099	0.288136
Current vs Never	0.990099	0.290557
Current vs Never	0.990099	0.292978
Current vs Never	0.990099	0.2954
Current vs Never	0.990099	0.297821
Current vs Never	0.990099	0.300242
Current vs Never	0.990099	0.302663
Current vs Never	0.990099	0.305085
Current vs Never	0.990099	0.307506
Current vs Never	0.990099	0.309927
Current vs Never	0.990099	0.312349
Current vs Never	0.990099	0.31477
Current vs Never	0.990099	0.317191
Current vs Never	0.990099	0.319613
Current vs Never	0.990099	0.322034
Current vs Never	0.990099	0.324455
Current vs Never	0.990099	0.326877
Current vs Never	0.990099	0.329298
Current vs Never	0.990099	0.331719
Current vs Never	0.990099	0.33414
Current vs Never	0.990099	0.336562
Current vs Never	0.990099	0.338983
Current vs Never	0.990099	0.341404
Current vs Never	0.990099	0.343826
Current vs Never	0.990099	0.346247
Current vs Never	0.990099	0.348668
Current vs Never	0.990099	0.35109
Current vs Never	0.990099	0.353511
Current vs Never	0.990099	0.355932
Current vs Never	0.990099	0.358354
Current vs Never	0.990099	0.360775
Current vs Never	0.990099	0.363196
Current vs Never	0.990099	0.365617
Current vs Never	0.990099	0.368039
Current vs Never	0.990099	0.37046
Current vs Never	0.990099	0.372881
Current vs Never	0.990099	0.375303
Current vs Never	0.990099	0.377724
Current vs Never	0.990099	0.380145
Current vs Never	0.990099	0.382567
Current vs Never	0.990099	0.384988
Current vs Never	0.990099	0.387409
Current vs Never	0.990099	0.389831
Current vs Never	0.990099	0.392252
Current vs Never	0.990099	0.394673
Current vs Never	0.990099	0.397094
Current vs Never	0.990099	0.399516
Current vs Never	0.990099	0.401937
Current vs Never	0.990099	0.404358
Current vs Never	0.990099	0.40678
Current vs Never	0.990099	0.409201
Current vs Never	0.990099	0.411622
Current vs Never	0.990099	0.414044
Current vs Never	0.990099	0.416465
Current vs Never	0.990099	0.418886
Current vs Never	0.990099	0.421308
Current vs Never	0.990099	0.423729
Current vs Never	0.990099	0.42615
Current vs Never	0.990099	0.428571
Current vs Never	0.990099	0.430993
Current vs Never	0.990099	0.433414
Current vs Never	0.990099	0.435835
Current vs Never	0.990099	0.438257
Current vs Never	0.990099	0.440678
Current vs Never	0.990099	0.443099
Current vs Never	0.990099	0.445521
Current vs Never	0.990099	0.447942
Current vs Never	0.990099	0.450363
Current vs Never	0.990099	0.452785
Current vs Never	0.990099	0.455206
Current vs Never	0.990099	0.457627
Current vs Never	0.990099	0.460048
Current vs Never	0.990099	0.46247
Current vs Never	0.990099	0.464891
Current vs Never	0.990099	0.467312
Current vs Never	0.990099	0.469734
Current vs Never	0.990099	0.472155
Current vs Never	0.990099	0.474576
Current vs Never	0.990099	0.476998
Current vs Never	0.990099	0.479419
Current vs Never	0.990099	0.48184
Current vs Never	0.990099	0.484262
Current vs Never	0.990099	0.486683
Current vs Never	0.990099	0.489104
Current vs Never	0.990099	0.491525
Current vs Never	0.990099	0.493947
Current vs Never	0.990099	0.496368
Current vs Never	0.990099	0.498789
Current vs Never	0.990099	0.501211
Current vs Never	0.990099	0.503632
Current vs Never	0.990099	0.506053
Current vs Never	0.990099	0.508475
Current vs Never	0.990099	0.510896
Current vs Never	0.990099	0.513317
Current vs Never	0.990099	0.515738
Current vs Never	0.990099	0.51816
Current vs Never	0.990099	0.520581
Current vs Never	0.990099	0.523002
Current vs Never	0.990099	0.525424
Current vs Never	0.990099	0.527845
Current vs Never	0.990099	0.530266
Current vs Never	0.990099	0.532688
Current vs Never	0.990099	0.535109
Current vs Never	0.990099	0.53753
Current vs Never	0.990099	0.539952
Current vs Never	0.990099	0.542373
Current vs Never	0.990099	0.544794
Current vs Never	0.990099	0.547215
Current vs Never	0.990099	0.549637
Current vs Never	0.990099	0.552058
Current vs Never	0.990099	0.554479
Current vs Never	0.990099	0.556901
Current vs Never	0.990099	0.559322
Current vs Never	0.990099	0.561743
Current vs Never	0.990099	0.564165
Current vs Never	0.990099	0.566586
Current vs Never	0.990099	0.569007
Current vs Never	0.990099	0.571429
Current vs Never	0.990099	0.57385
Current vs Never	0.990099	0.576271
Current vs Never	0.990099	0.578692
Current vs Never	0.990099	0.581114
Current vs Never	0.990099	0.583535
Current vs Never	0.990099	0.585956
Current vs Never	0.990099	0.588378
Current vs Never	0.990099	0.590799
Current vs Never	0.990099	0.59322
Current vs Never	0.990099	0.595642
Current vs Never	0.990099	0.598063
Current vs Never	0.990099	0.600484
Current vs Never	0.990099	0.602906
Current vs Never	0.990099	0.605327
Current vs Never	0.990099	0.607748
Current vs Never	0.990099	0.610169
Current vs Never	0.990099	0.612591
Current vs Never	0.990099	0.615012
Current vs Never	0.990099	0.617433
Current vs Never	0.990099	0.619855
Current vs Never	0.990099	0.622276
Current vs Never	0.990099	0.624697
Current vs Never	0.990099	0.627119
Current vs Never	0.990099	0.62954
Current vs Never	0.990099	0.631961
Current vs Never	0.990099	0.634383
Current vs Never	0.990099	0.636804
Current vs Never	0.990099	0.639225
Current vs Never	0.990099	0.641646
Current vs Never	0.990099	0.644068
Current vs Never	0.990099	0.646489
Current vs Never	0.990099	0.64891
Current vs Never	0.990099	0.651332
Current vs Never	0.990099	0.653753
Current vs Never	0.990099	0.656174
Current vs Never	0.990099	0.658596
Current vs Never	0.990099	0.661017
Current vs Never	0.990099	0.663438
Current vs Never	0.990099	0.66586
Current vs Never	0.990099	0.668281
Current vs Never	0.990099	0.670702
Current vs Never	0.990099	0.673123
Current vs Never	0.990099	0.675545
Current vs Never	0.990099	0.677966
Current vs Never	0.990099	0.680387
Current vs Never	0.990099	0.682809
Current vs Never	0.990099	0.68523
Current vs Never	0.990099	0.687651
Current vs Never	0.990099	0.690073
Current vs Never	0.990099	0.692494
Current vs Never	0.990099	0.694915
Current vs Never	0.990099	0.697337
Current vs Never	0.990099	0.699758
Current vs Never	0.990099	0.702179
Current vs Never	0.990099	0.7046
Current vs Never	0.990099	0.707022
Current vs Never	0.990099	0.709443
Current vs Never	0.990099	0.711864
Current vs Never	0.990099	0.714286
Current vs Never	0.990099	0.716707
Current vs Never	0.990099	0.719128
Current vs Never	0.990099	0.72155
Current vs Never	0.990099	0.723971
Current vs Never	0.990099	0.726392
Current vs Never	0.990099	0.728814
Current vs Never	0.990099	0.731235
Current vs Never	0.990099	0.733656
Current vs Never	0.990099	0.736077
Current vs Never	0.990099	0.738499
Current vs Never	0.990099	0.74092
Current vs Never	0.990099	0.743341
Current vs Never	0.990099	0.745763
Current vs Never	0.990099	0.748184
Current vs Never	0.990099	0.750605
Current vs Never	0.990099	0.753027
Current vs Never	0.990099	0.755448
Current vs Never	0.990099	0.757869
Current vs Never	0.990099	0.760291
Current vs Never	0.990099	0.762712
Current vs Never	0.990099	0.765133
Current vs Never	0.990099	0.767554
Current vs Never	0.990099	0.769976
Current vs Never	0.990099	0.772397
Current vs Never	0.990099	0.774818
Current vs Never	0.990099	0.77724
Current vs Never	0.990099	0.779661
Current vs Never	0.990099	0.782082
Current vs Never	0.990099	0.784504
Current vs Never	0.990099	0.786925
Current vs Never	0.980198	0.786925
Current vs Never	0.980198	0.789346
Current vs Never	0.980198	0.791768
Current vs Never	0.980198	0.794189
Current vs Never	0.980198	0.79661
Current vs Never	0.980198	0.799031
Current vs Never	0.980198	0.801453
Current vs Never	0.980198	0.803874
Current vs Never	0.980198	0.806295
Current vs Never	0.980198	0.808717
Current vs Never	0.980198	0.811138
Current vs Never	0.980198	0.813559
Current vs Never	0.980198	0.815981
Current vs Never	0.980198	0.818402
Current vs Never	0.980198	0.820823
Current vs Never	0.980198	0.823245
Current vs Never	0.980198	0.825666
Current vs Never	0.980198	0.828087
Current vs Never	0.980198	0.830508
Current vs Never	0.980198	0.83293
Current vs Never	0.980198	0.835351
Current vs Never	0.980198	0.837772
Current vs Never	0.970297	0.837772
Current vs Never	0.970297	0.840194
Current vs Never	0.970297	0.842615
Current vs Never	0.970297	0.845036
Current vs Never	0.970297	0.847458
Current vs Never	0.970297	0.849879
Current vs Never	0.970297	0.8523
Current vs Never	0.970297	0.854722
Current vs Never	0.970297	0.857143
Current vs Never	0.970297	0.859564
Current vs Never	0.970297	0.861985
Current vs Never	0.970297	0.864407
Current vs Never	0.970297	0.866828
Current vs Never	0.970297	0.869249
Current vs Never	0.970297	0.871671
Current vs Never	0.970297	0.874092
Current vs Never	0.970297	0.876513
Current vs Never	0.970297	0.878935
Current vs Never	0.970297	0.881356
Current vs Never	0.970297	0.883777
Current vs Never	0.970297	0.886199
Current vs Never	0.970297	0.88862
Current vs Never	0.970297	0.891041
Current vs Never	0.970297	0.893462
Current vs Never	0.970297	0.895884
Current vs Never	0.970297	0.898305
Current vs Never	0.970297	0.900726
Current vs Never	0.970297	0.903148
Current vs Never	0.970297	0.905569
Current vs Never	0.970297	0.90799
Current vs Never	0.970297	0.910412
Current vs Never	0.970297	0.912833
Current vs Never	0.970297	0.915254
Current vs Never	0.970297	0.917676
Current vs Never	0.970297	0.920097
Current vs Never	0.970297	0.922518
Current vs Never	0.970297	0.924939
Current vs Never	0.970297	0.927361
Current vs Never	0.970297	0.929782
Current vs Never	0.970297	0.932203
Current vs Never	0.970297	0.934625
Current vs Never	0.970297	0.937046
Current vs Never	0.970297	0.939467
Current vs Never	0.960396	0.939467
Current vs Never	0.960396	0.941889
Current vs Never	0.960396	0.94431
Current vs Never	0.960396	0.946731
Current vs Never	0.960396	0.949153
Current vs Never	0.960396	0.951574
Current vs Never	0.960396	0.953995
Current vs Never	0.960396	0.956416
Current vs Never	0.960396	0.958838
Current vs Never	0.950495	0.958838
Current vs Never	0.950495	0.961259
Current vs Never	0.940594	0.961259
Current vs Never	0.940594	0.96368
Current vs Never	0.940594	0.966102
Current vs Never	0.940594	0.968523
Current vs Never	0.940594	0.970944
Current vs Never	0.940594	0.973366
Current vs Never	0.930693	0.973366
Current vs Never	0.930693	0.975787
Current vs Never	0.930693	0.978208
Current vs Never	0.930693	0.98063
Current vs Never	0.920792	0.98063
Current vs Never	0.910891	0.98063
Current vs Never	0.910891	0.983051
Current vs Never	0.910891	0.985472
Current vs Never	0.910891	0.987893
Current vs Never	0.90099	0.987893
Current vs Never	0.90099	0.990315
Current vs Never	0.891089	0.990315
Current vs Never	0.881188	0.990315
Current vs Never	0.881188	0.992736
Current vs Never	0.881188	0.995157
Current vs Never	0.871287	0.995157
Current vs Never	0.861386	0.995157
Current vs Never	0.861386	0.997579
Current vs Never	0.851485	0.997579
Current vs Never	0.841584	0.997579
Current vs Never	0.831683	0.997579
Current vs Never	0.821782	0.997579
Current vs Never	0.811881	0.997579
Current vs Never	0.80198	0.997579
Current vs Never	0.792079	0.997579
Current vs Never	0.782178	0.997579
Current vs Never	0.772277	0.997579
Current vs Never	0.762376	0.997579
Current vs Never	0.752475	0.997579
Current vs Never	0.742574	0.997579
Current vs Never	0.732673	0.997579
Current vs Never	0.722772	0.997579
Current vs Never	0.712871	0.997579
Current vs Never	0.70297	0.997579
Current vs Never	0.70297	1
Current vs Never	0.693069	1
Current vs Never	0.683168	1
Current vs Never	0.673267	1
Current vs Never	0.663366	1
Current vs Never	0.653465	1
Current vs Never	0.643564	1
Current vs Never	0.633663	1
Current vs Never	0.623762	1
Current vs Never	0.613861	1
Current vs Never	0.60396	1
Current vs Never	0.594059	1
Current vs Never	0.584158	1
Current vs Never	0.574257	1
Current vs Never	0.564356	1
Current vs Never	0.554455	1
Current vs Never	0.544554	1
Current vs Never	0.534653	1
Current vs Never	0.524752	1
Current vs Never	0.514851	1
Current vs Never	0.50495	1
Current vs Never	0.49505	1
Current vs Never	0.485149	1
Current vs Never	0.475248	1
Current vs Never	0.465347	1
Current vs Never	0.455446	1
Current vs Never	0.445545	1
Current vs Never	0.435644	1
Current vs Never	0.425743	1
Current vs Never	0.415842	1
Current vs Never	0.405941	1
Current vs Never	0.39604	1
Current vs Never	0.386139	1
Current vs Never	0.376238	1
Current vs Never	0.366337	1
Current vs Never	0.356436	1
Current vs Never	0.346535	1
Current vs Never	0.336634	1
Current vs Never	0.326733	1
Current vs Never	0.316832	1
Current vs Never	0.306931	1
Current vs Never	0.29703	1
Current vs Never	0.287129	1
Current vs Never	0.277228	1
Current vs Never	0.267327	1
Current vs Never	0.257426	1
Current vs Never	0.247525	1
Current vs Never	0.237624	1
Current vs Never	0.227723	1
Current vs Never	0.217822	1
Current vs Never	0.207921	1
Current vs Never	0.19802	1
Current vs Never	0.188119	1
Current vs Never	0.178218	1
Current vs Never	0.168317	1
Current vs Never	0.158416	1
Current vs Never	0.148515	1
Current vs Never	0.138614	1
Current vs Never	0.128713	1
Current vs Never	0.118812	1
Current vs Never	0.108911	1
Current vs Never	0.0990099	1
Current vs Never	0.0891089	1
Current vs Never	0.0792079	1
Current vs Never	0.0693069	1
Current vs Never	0.0594059	1
Current vs Never	0.049505	1
Current vs Never	0.039604	1
Current vs Never	0.029703	1
Current vs Never	0.019802	1
Current vs Never	0.00990099	1
Current vs Never	0	1
Current vs Former	1	0
Current vs Former	1	0.00271739
Current vs Former	1	0.00543478
Current vs Former	1	0.00815217
Current vs Former	1	0.0108696
Current vs Former	0.990099	0.0108696
Current vs Former	0.990099	0.013587
Current vs Former	0.990099	0.0163043
Current vs Former	0.990099	0.0190217
Current vs Former	0.990099	0.0217391
Current vs Former	0.990099	0.0244565
Current vs Former	0.990099	0.0271739
Current vs Former	0.990099	0.0298913
Current vs Former	0.990099	0.0326087
Current vs Former	0.990099	0.0353261
Current vs Former	0.990099	0.0380435
Current vs Former	0.990099	0.0407609
Current vs Former	0.990099	0.0434783
Current vs Former	0.990099	0.0461957
Current vs Former	0.990099	0.048913
Current vs Former	0.990099	0.0516304
Current vs Former	0.990099	0.0543478
Current vs Former	0.990099	0.0570652
Current vs Former	0.990099	0.0597826
Current vs Former	0.990099	0.0625
Current vs Former	0.990099	0.0652174
Current vs Former	0.990099	0.0679348
Current vs Former	0.990099	0.0706522
Current vs Former	0.990099	0.0733696
Current vs Former	0.990099	0.076087
Current vs Former	0.990099	0.0788043
Current vs Former	0.990099	0.0815217
Current vs Former	0.990099	0.0842391
Current vs Former	0.990099	0.0869565
Current vs Former	0.990099	0.0896739
Current vs Former	0.990099	0.0923913
Current vs Former	0.990099	0.0951087
Current vs Former	0.990099	0.0978261
Current vs Former	0.990099	0.100543
Current vs Former	0.990099	0.103261
Current vs Former	0.990099	0.105978
Current vs Former	0.990099	0.108696
Current vs Former	0.990099	0.111413
Current vs Former	0.990099	0.11413
Current vs Former	0.990099	0.116848
Current vs Former	0.990099	0.119565
Current vs Former	0.990099	0.122283
Current vs Former	0.990099	0.125
Current vs Former	0.990099	0.127717
Current vs Former	0.990099	0.130435
Current vs Former	0.990099	0.133152
Current vs Former	0.990099	0.13587
Current vs Former	0.990099	0.138587
Current vs Former	0.990099	0.141304
Current vs Former	0.990099	0.144022
Current vs Former	0.990099	0.146739
Current vs Former	0.990099	0.149457
Current vs Former	0.990099	0.152174
Current vs Former	0.990099	0.154891
Current vs Former	0.990099	0.157609
Current vs Former	0.990099	0.160326
Current vs Former	0.990099	0.163043
Current vs Former	0.990099	0.165761
Current vs Former	0.990099	0.168478
Current vs Former	0.990099	0.171196
Current vs Former	0.990099	0.173913
Current vs Former	0.990099	0.17663
Current vs Former	0.990099	0.179348
Current vs Former	0.990099	0.182065
Current vs Former	0.990099	0.184783
Current vs Former	0.990099	0.1875
Current vs Former	0.990099	0.190217
Current vs Former	0.990099	0.192935
Current vs Former	0.990099	0.195652
Current vs Former	0.990099	0.19837
Current vs Former	0.990099	0.201087
Current vs Former	0.990099	0.203804
Current vs Former	0.990099	0.206522
Current vs Former	0.990099	0.209239
Current vs Former	0.990099	0.211957
Current vs Former	0.990099	0.214674
Current vs Former	0.990099	0.217391
Current vs Former	0.980198	0.217391
Current vs Former	0.980198	0.220109
Current vs Former	0.980198	0.222826
Current vs Former	0.980198	0.225543
Current vs Former	0.980198	0.228261
Current vs Former	0.980198	0.230978
Current vs Former	0.980198	0.233696
Current vs Former	0.980198	0.236413
Current vs Former	0.980198	0.23913
Current vs Former	0.980198	0.241848
Current vs Former	0.980198	0.244565
Current vs Former	0.980198	0.247283
Current vs Former	0.980198	0.25
Current vs Former	0.980198	0.252717
Current vs Former	0.980198	0.255435
Current vs Former	0.980198	0.258152
Current vs Former	0.980198	0.26087
Current vs Former	0.980198	0.263587
Current vs Former	0.980198	0.266304
Current vs Former	0.980198	0.269022
Current vs Former	0.970297	0.269022
Current vs Former	0.970297	0.271739
Current vs Former	0.970297	0.274457
Current vs Former	0.970297	0.277174
Current vs Former	0.970297	0.279891
Current vs Former	0.970297	0.282609
Current vs Former	0.970297	0.285326
Current vs Former	0.970297	0.288043
Current vs Former	0.970297	0.290761
Current vs Former	0.970297	0.293478
Current vs Former	0.970297	0.296196
Current vs Former	0.970297	0.298913
Current vs Former	0.970297	0.30163
Current vs Former	0.970297	0.304348
Current vs Former	0.970297	0.307065
Current vs Former	0.970297	0.309783
Current vs Former	0.970297	0.3125
Current vs Former	0.970297	0.315217
Current vs Former	0.970297	0.317935
Current vs Former	0.970297	0.320652
Current vs Former	0.970297	0.32337
Current vs Former	0.970297	0.326087
Current vs Former	0.970297	0.328804
Current vs Former	0.970297	0.331522
Current vs Former	0.970297	0.334239
Current vs Former	0.970297	0.336957
Current vs Former	0.970297	0.339674
Current vs Former	0.970297	0.342391
Current vs Former	0.970297	0.345109
Current vs Former	0.970297	0.347826
Current vs Former	0.970297	0.350543
Current vs Former	0.970297	0.353261
Current vs Former	0.970297	0.355978
Current vs Former	0.970297	0.358696
Current vs Former	0.970297	0.361413
Current vs Former	0.970297	0.36413
Current vs Former	0.970297	0.366848
Current vs Former	0.970297	0.369565
Current vs Former	0.970297	0.372283
Current vs Former	0.970297	0.375
Current vs Former	0.970297	0.377717
Current vs Former	0.970297	0.380435
Current vs Former	0.970297	0.383152
Current vs Former	0.970297	0.38587
Current vs Former	0.970297	0.388587
Current vs Former	0.970297	0.391304
Current vs Former	0.970297	0.394022
Current vs Former	0.970297	0.396739
Current vs Former	0.970297	0.399457
Current vs Former	0.970297	0.402174
Current vs Former	0.970297	0.404891
Current vs Former	0.970297	0.407609
Current vs Former	0.970297	0.410326
Current vs Former	0.970297	0.413043
Current vs Former	0.970297	0.415761
Current vs Former	0.970297	0.418478
Current vs Former	0.970297	0.421196
Current vs Former	0.970297	0.423913
Current vs Former	0.970297	0.42663
Current vs Former	0.970297	0.429348
Current vs Former	0.970297	0.432065
Current vs Former	0.970297	0.434783
Current vs Former	0.970297	0.4375
Current vs Former	0.970297	0.440217
Current vs Former	0.970297	0.442935
Current vs Former	0.970297	0.445652
Current vs Former	0.970297	0.44837
Current vs Former	0.970297	0.451087
Current vs Former	0.960396	0.451087
Current vs Former	0.960396	0.453804
Current vs Former	0.960396	0.456522
Current vs Former	0.960396	0.459239
Current vs Former	0.960396	0.461957
Current vs Former	0.960396	0.464674
Current vs Former	0.960396	0.467391
Current vs Former	0.960396	0.470109
Current vs Former	0.960396	0.472826
Current vs Former	0.960396	0.475543
Current vs Former	0.960396	0.478261
Current vs Former	0.960396	0.480978
Current vs Former	0.960396	0.483696
Current vs Former	0.960396	0.486413
Current vs Former	0.960396	0.48913
Current vs Former	0.960396	0.491848
Current vs Former	0.950495	0.491848
Current vs Former	0.950495	0.494565
Current vs Former	0.950495	0.497283
Current vs Former	0.950495	0.5
Current vs Former	0.950495	0.502717
Current vs Former	0.950495	0.505435
Current vs Former	0.950495	0.508152
Current vs Former	0.950495	0.51087
Current vs Former	0.940594	0.51087
Current vs Former	0.940594	0.513587
Current vs Former	0.940594	0.516304
Current vs Former	0.940594	0.519022
Current vs Former	0.940594	0.521739
Current vs Former	0.940594	0.524457
Current vs Former	0.940594	0.527174
Current vs Former	0.940594	0.529891
Current vs Former	0.940594	0.532609
Current vs Former	0.940594	0.535326
Current vs Former	0.930693	0.535326
Current vs Former	0.930693	0.538043
Current vs Former	0.930693	0.540761
Current vs Former	0.930693	0.543478
Current vs Former	0.930693	0.546196
Current vs Former	0.930693	0.548913
Current vs Former	0.930693	0.55163
Current vs Former	0.930693	0.554348
Current vs Former	0.930693	0.557065
Current vs Former	0.930693	0.559783
Current vs Former	0.930693	0.5625
Current vs Former	0.930693	0.565217
Current vs Former	0.930693	0.567935
Current vs Former	0.930693	0.570652
Current vs Former	0.930693	0.57337
Current vs Former	0.930693	0.576087
Current vs Former	0.930693	0.578804
Current vs Former	0.930693	0.581522
Current vs Former	0.930693	0.584239
Current vs Former	0.930693	0.586957
Current vs Former	0.930693	0.589674
Current vs Former	0.930693	0.592391
Current vs Former	0.930693	0.595109
Current vs Former	0.930693	0.597826
Current vs Former	0.930693	0.600543
Current vs Former	0.930693	0.603261
Current vs Former	0.930693	0.605978
Current vs Former	0.930693	0.608696
Current vs Former	0.930693	0.611413
Current vs Former	0.930693	0.61413
Current vs Former	0.920792	0.61413
Current vs Former	0.920792	0.616848
Current vs Former	0.920792	0.619565
Current vs Former	0.920792	0.622283
Current vs Former	0.920792	0.625
Current vs Former	0.920792	0.627717
Current vs Former	0.920792	0.630435
Current vs Former	0.920792	0.633152
Current vs Former	0.920792	0.63587
Current vs Former	0.920792	0.638587
Current vs Former	0.910891	0.638587
Current vs Former	0.910891	0.641304
Current vs Former	0.910891	0.644022
Current vs Former	0.910891	0.646739
Current vs Former	0.910891	0.649457
Current vs Former	0.910891	0.652174
Current vs Former	0.910891	0.654891
Current vs Former	0.910891	0.657609
Current vs Former	0.910891	0.660326
Current vs Former	0.910891	0.663043
Current vs Former	0.910891	0.665761
Current vs Former	0.910891	0.668478
Current vs Former	0.910891	0.671196
Current vs Former	0.910891	0.673913
Current vs Former	0.90099	0.673913
Current vs Former	0.90099	0.67663
Current vs Former	0.90099	0.679348
Current vs Former	0.90099	0.682065
Current vs Former	0.90099	0.684783
Current vs Former	0.90099	0.6875
Current vs Former	0.90099	0.690217
Current vs Former	0.90099	0.692935
Current vs Former	0.90099	0.695652
Current vs Former	0.90099	0.69837
Current vs Former	0.90099	0.701087
Current vs Former	0.90099	0.703804
Current vs Former	0.90099	0.706522
Current vs Former	0.90099	0.709239
Current vs Former	0.891089	0.709239
Current vs Former	0.881188	0.709239
Current vs Former	0.881188	0.711957
Current vs Former	0.881188	0.714674
Current vs Former	0.881188	0.717391
Current vs Former	0.881188	0.720109
Current vs Former	0.881188	0.722826
Current vs Former	0.881188	0.725543
Current vs Former	0.881188	0.728261
Current vs Former	0.881188	0.730978
Current vs Former	0.881188	0.733696
Current vs Former	0.881188	0.736413
Current vs Former	0.881188	0.73913
Current vs Former	0.881188	0.741848
Current vs Former	0.881188	0.744565
Current vs Former	0.881188	0.747283
Current vs Former	0.881188	0.75
Current vs Former	0.881188	0.752717
Current vs Former	0.871287	0.752717
Current vs Former	0.871287	0.755435
Current vs Former	0.871287	0.758152
Current vs Former	0.871287	0.76087
Current vs Former	0.871287	0.763587
Current vs Former	0.871287	0.766304
Current vs Former	0.871287	0.769022
Current vs Former	0.861386	0.769022
Current vs Former	0.861386	0.771739
Current vs Former	0.861386	0.774457
Current vs Former	0.861386	0.777174
Current vs Former	0.861386	0.779891
Current vs Former	0.861386	0.782609
Current vs Former	0.861386	0.785326
Current vs Former	0.861386	0.788043
Current vs Former	0.861386	0.790761
Current vs Former	0.861386	0.793478
Current vs Former	0.861386	0.796196
Current vs Former	0.861386	0.798913
Current vs Former	0.861386	0.80163
Current vs Former	0.851485	0.80163
Current vs Former	0.851485	0.804348
Current vs Former	0.851485	0.807065
Current vs Former	0.851485	0.809783
Current vs Former	0.851485	0.8125
Current vs Former	0.851485	0.815217
Current vs Former	0.851485	0.817935
Current vs Former	0.851485	0.820652
Current vs Former	0.851485	0.82337
Current vs Former	0.851485	0.826087
Current vs Former	0.851485	0.828804
Current vs Former	0.841584	0.828804
Current vs Former	0.841584	0.831522
Current vs Former	0.841584	0.834239
Current vs Former	0.841584	0.836957
Current vs Former	0.831683	0.836957
Current vs Former	0.831683	0.839674
Current vs Former	0.831683	0.842391
Current vs Former	0.831683	0.845109
Current vs Former	0.831683	0.847826
Current vs Former	0.821782	0.847826
Current vs Former	0.821782	0.850543
Current vs Former	0.821782	0.853261
Current vs Former	0.821782	0.855978
Current vs Former	0.821782	0.858696
Current vs Former	0.821782	0.861413
Current vs Former	0.811881	0.861413
Current vs Former	0.811881	0.86413
Current vs Former	0.80198	0.86413
Current vs Former	0.792079	0.86413
Current vs Former	0.792079	0.866848
Current vs Former	0.782178	0.866848
Current vs Former	0.782178	0.869565
Current vs Former	0.782178	0.872283
Current vs Former	0.782178	0.875
Current vs Former	0.782178	0.877717
Current vs Former	0.782178	0.880435
Current vs Former	0.782178	0.883152
Current vs Former	0.782178	0.88587
Current vs Former	0.782178	0.888587
Current vs Former	0.782178	0.891304
Current vs Former	0.782178	0.894022
Current vs Former	0.782178	0.896739
Current vs Former	0.782178	0.899457
Current vs Former	0.772277	0.899457
Current vs Former	0.772277	0.902174
Current vs Former	0.772277	0.904891
Current vs Former	0.762376	0.904891
Current vs Former	0.762376	0.907609
Current vs Former	0.752475	0.907609
Current vs Former	0.752475	0.910326
Current vs Former	0.742574	0.910326
Current vs Former	0.742574	0.913043
Current vs Former	0.732673	0.913043
Current vs Former	0.722772	0.913043
Current vs Former	0.722772	0.915761
Current vs Former	0.722772	0.918478
Current vs Former	0.712871	0.918478
Current vs Former	0.70297	0.918478
Current vs Former	0.70297	0.921196
Current vs Former	0.70297	0.923913
Current vs Former	0.70297	0.92663
Current vs Former	0.693069	0.92663
Current vs Former	0.683168	0.92663
Current vs Former	0.673267	0.92663
Current vs Former	0.663366	0.92663
Current vs Former	0.653465	0.92663
Current vs Former	0.653465	0.929348
Current vs Former	0.653465	0.932065
Current vs Former	0.643564	0.932065
Current vs Former	0.643564	0.934783
Current vs Former	0.643564	0.9375
Current vs Former	0.643564	0.940217
Current vs Former	0.643564	0.942935
Current vs Former	0.643564	0.945652
Current vs Former	0.643564	0.94837
Current vs Former	0.633663	0.94837
Current vs Former	0.633663	0.951087
Current vs Former	0.633663	0.953804
Current vs Former	0.623762	0.953804
Current vs Former	0.623762	0.956522
Current vs Former	0.613861	0.956522
Current vs Former	0.60396	0.956522
Current vs Former	0.60396	0.959239
Current vs Former	0.60396	0.961957
Current vs Former	0.594059	0.961957
Current vs Former	0.584158	0.961957
Current vs Former	0.574257	0.961957
Current vs Former	0.564356	0.961957
Current vs Former	0.554455	0.961957
Current vs Former	0.544554	0.961957
Current vs Former	0.534653	0.961957
Current vs Former	0.524752	0.961957
Current vs Former	0.524752	0.964674
Current vs Former	0.514851	0.964674
Current vs Former	0.50495	0.964674
Current vs Former	0.50495	0.967391
Current vs Former	0.50495	0.970109
Current vs Former	0.49505	0.970109
Current vs Former	0.49505	0.972826
Current vs Former	0.485149	0.972826
Current vs Former	0.475248	0.972826
Current vs Former	0.465347	0.972826
Current vs Former	0.455446	0.972826
Current vs Former	0.445545	0.972826
Current vs Former	0.435644	0.972826
Current vs Former	0.435644	0.975543
Current vs Former	0.425743	0.975543
Current vs Former	0.425743	0.978261
Current vs Former	0.415842	0.978261
Current vs Former	0.405941	0.978261
Current vs Former	0.39604	0.978261
Current vs Former	0.386139	0.978261
Current vs Former	0.386139	0.980978
Current vs Former	0.376238	0.980978
Current vs Former	0.366337	0.980978
Current vs Former	0.356436	0.980978
Current vs Former	0.346535	0.980978
Current vs Former	0.336634	0.980978
Current vs Former	0.326733	0.980978
Current vs Former	0.316832	0.980978
Current vs Former	0.306931	0.980978
Current vs Former	0.29703	0.980978
Current vs Former	0.287129	0.980978
Current vs Former	0.277228	0.980978
Current vs Former	0.267327	0.980978
Current vs Former	0.257426	0.980978
Current vs Former	0.247525	0.980978
Current vs Former	0.237624	0.980978
Current vs Former	0.227723	0.980978
Current vs Former	0.217822	0.980978
Current vs Former	0.217822	0.983696
Current vs Former	0.207921	0.983696
Current vs Former	0.19802	0.983696
Current vs Former	0.188119	0.983696
Current vs Former	0.178218	0.983696
Current vs Former	0.168317	0.983696
Current vs Former	0.168317	0.986413
Current vs Former	0.158416	0.986413
Current vs Former	0.148515	0.986413
Current vs Former	0.138614	0.986413
Current vs Former	0.138614	0.98913
Current vs Former	0.128713	0.98913
Current vs Former	0.118812	0.98913
Current vs Former	0.108911	0.98913
Current vs Former	0.108911	0.991848
Current vs Former	0.0990099	0.991848
Current vs Former	0.0990099	0.994565
Current vs Former	0.0891089	0.994565
Current vs Former	0.0891089	0.997283
Current vs Former	0.0792079	0.997283
Current vs Former	0.0693069	0.997283
Current vs Former	0.0594059	0.997283
Current vs Former	0.049505	0.997283
Current vs Former	0.039604	0.997283
Current vs Former	0.029703	0.997283
Current vs Former	0.029703	1
Current vs Former	0.019802	1
Current vs Former	0.00990099	1
Current vs Former	0	1
Former vs Never	1	0
Former vs Never	1	0.00242131
Former vs Never	1	0.00484262
Former vs Never	0.997283	0.00484262
Former vs Never	0.997283	0.00726392
Former vs Never	0.994565	0.00726392
Former vs Never	0.994565	0.00968523
Former vs Never	0.994565	0.0121065
Former vs Never	0.994565	0.0145278
Former vs Never	0.994565	0.0169492
Former vs Never	0.994565	0.0193705
Former vs Never	0.994565	0.0217918
Former vs Never	0.994565	0.0242131
Former vs Never	0.994565	0.0266344
Former vs Never	0.994565	0.0290557
Former vs Never	0.994565	0.031477
Former vs Never	0.994565	0.0338983
Former vs Never	0.994565	0.0363196
Former vs Never	0.994565	0.0387409
Former vs Never	0.994565	0.0411622
Former vs Never	0.994565	0.0435835
Former vs Never	0.994565	0.0460048
Former vs Never	0.994565	0.0484262
Former vs Never	0.994565	0.0508475
Former vs Never	0.994565	0.0532688
Former vs Never	0.994565	0.0556901
Former vs Never	0.994565	0.0581114
Former vs Never	0.994565	0.0605327
Former vs Never	0.994565	0.062954
Former vs Never	0.994565	0.0653753
Former vs Never	0.994565	0.0677966
Former vs Never	0.994565	0.0702179
Former vs Never	0.994565	0.0726392
Former vs Never	0.994565	0.0750605
Former vs Never	0.991848	0.0750605
Former vs Never	0.98913	0.0750605
Former vs Never	0.98913	0.0774818
Former vs Never	0.98913	0.0799031
Former vs Never	0.98913	0.0823245
Former vs Never	0.98913	0.0847458
Former vs Never	0.98913	0.0871671
Former vs Never	0.98913	0.0895884
Former vs Never	0.98913	0.0920097
Former vs Never	0.98913	0.094431
Former vs Never	0.98913	0.0968523
Former vs Never	0.98913	0.0992736
Former vs Never	0.98913	0.101695
Former vs Never	0.98913	0.104116
Former vs Never	0.98913	0.106538
Former vs Never	0.98913	0.108959
Former vs Never	0.98913	0.11138
Former vs Never	0.98913	0.113801
Former vs Never	0.98913	0.116223
Former vs Never	0.98913	0.118644
Former vs Never	0.98913	0.121065
Former vs Never	0.98913	0.123487
Former vs Never	0.98913	0.125908
Former vs Never	0.98913	0.128329
Former vs Never	0.98913	0.130751
Former vs Never	0.98913	0.133172
Former vs Never	0.98913	0.135593
Former vs Never	0.98913	0.138015
Former vs Never	0.98913	0.140436
Former vs Never	0.98913	0.142857
Former vs Never	0.98913	0.145278
Former vs Never	0.98913	0.1477
Former vs Never	0.98913	0.150121
Former vs Never	0.986413	0.150121
Former vs Never	0.983696	0.150121
Former vs Never	0.983696	0.152542
Former vs Never	0.980978	0.152542
Former vs Never	0.980978	0.154964
Former vs Never	0.980978	0.157385
Former vs Never	0.980978	0.159806
Former vs Never	0.980978	0.162228
Former vs Never	0.980978	0.164649
Former vs Never	0.980978	0.16707
Former vs Never	0.980978	0.169492
Former vs Never	0.980978	0.171913
Former vs Never	0.980978	0.174334
Former vs Never	0.980978	0.176755
Former vs Never	0.980978	0.179177
Former vs Never	0.980978	0.181598
Former vs Never	0.980978	0.184019
Former vs Never	0.980978	0.186441
Former vs Never	0.980978	0.188862
Former vs Never	0.980978	0.191283
Former vs Never	0.980978	0.193705
Former vs Never	0.980978	0.196126
Former vs Never	0.978261	0.196126
Former vs Never	0.978261	0.198547
Former vs Never	0.978261	0.200969
Former vs Never	0.978261	0.20339
Former vs Never	0.978261	0.205811
Former vs Never	0.978261	0.208232
Former vs Never	0.975543	0.208232
Former vs Never	0.975543	0.210654
Former vs Never	0.975543	0.213075
Former vs Never	0.975543	0.215496
Former vs Never	0.975543	0.217918
Former vs Never	0.975543	0.220339
Former vs Never	0.975543	0.22276
Former vs Never	0.972826	0.22276
Former vs Never	0.972826	0.225182
Former vs Never	0.972826	0.227603
Former vs Never	0.972826	0.230024
Former vs Never	0.972826	0.232446
Former vs Never	0.972826	0.234867
Former vs Never	0.972826	0.237288
Former vs Never	0.972826	0.239709
Former vs Never	0.970109	0.239709
Former vs Never	0.967391	0.239709
Former vs Never	0.967391	0.242131
Former vs Never	0.967391	0.244552
Former vs Never	0.967391	0.246973
Former vs Never	0.967391	0.249395
Former vs Never	0.967391	0.251816
Former vs Never	0.967391	0.254237
Former vs Never	0.967391	0.256659
Former vs Never	0.967391	0.25908
Former vs Never	0.967391	0.261501
Former vs Never	0.964674	0.261501
Former vs Never	0.964674	0.263923
Former vs Never	0.964674	0.266344
Former vs Never	0.961957	0.266344
Former vs Never	0.961957	0.268765
Former vs Never	0.961957	0.271186
Former vs Never	0.961957	0.273608
Former vs Never	0.961957	0.276029
Former vs Never	0.961957	0.27845
Former vs Never	0.959239	0.27845
Former vs Never	0.959239	0.280872
Former vs Never	0.959239	0.283293
Former vs Never	0.956522	0.283293
Former vs Never	0.956522	0.285714
Former vs Never	0.956522	0.288136
Former vs Never	0.956522	0.290557
Former vs Never	0.953804	0.290557
Former vs Never	0.953804	0.292978
Former vs Never	0.953804	0.2954
Former vs Never	0.953804	0.297821
Former vs Never	0.953804	0.300242
Former vs Never	0.953804	0.302663
Former vs Never	0.953804	0.305085
Former vs Never	0.953804	0.307506
Former vs Never	0.953804	0.309927
Former vs Never	0.953804	0.312349
Former vs Never	0.953804	0.31477
Former vs Never	0.953804	0.317191
Former vs Never	0.951087	0.317191
Former vs Never	0.951087	0.319613
Former vs Never	0.951087	0.322034
Former vs Never	0.951087	0.324455
Former vs Never	0.951087	0.326877
Former vs Never	0.951087	0.329298
Former vs Never	0.951087	0.331719
Former vs Never	0.951087	0.33414
Former vs Never	0.94837	0.33414
Former vs Never	0.94837	0.336562
Former vs Never	0.94837	0.338983
Former vs Never	0.945652	0.338983
Former vs Never	0.945652	0.341404
Former vs Never	0.942935	0.341404
Former vs Never	0.942935	0.343826
Former vs Never	0.942935	0.346247
Former vs Never	0.942935	0.348668
Former vs Never	0.942935	0.35109
Former vs Never	0.942935	0.353511
Former vs Never	0.940217	0.353511
Former vs Never	0.9375	0.353511
Former vs Never	0.9375	0.355932
Former vs Never	0.9375	0.358354
Former vs Never	0.9375	0.360775
Former vs Never	0.9375	0.363196
Former vs Never	0.9375	0.365617
Former vs Never	0.9375	0.368039
Former vs Never	0.934783	0.368039
Former vs Never	0.934783	0.37046
Former vs Never	0.934783	0.372881
Former vs Never	0.932065	0.372881
Former vs Never	0.932065	0.375303
Former vs Never	0.932065	0.377724
Former vs Never	0.932065	0.380145
Former vs Never	0.932065	0.382567
Former vs Never	0.932065	0.384988
Former vs Never	0.929348	0.384988
Former vs Never	0.929348	0.387409
Former vs Never	0.929348	0.389831
Former vs Never	0.929348	0.392252
Former vs Never	0.929348	0.394673
Former vs Never	0.92663	0.394673
Former vs Never	0.92663	0.397094
Former vs Never	0.92663	0.399516
Former vs Never	0.92663	0.401937
Former vs Never	0.923913	0.401937
Former vs Never	0.921196	0.401937
Former vs Never	0.918478	0.401937
Former vs Never	0.915761	0.401937
Former vs Never	0.915761	0.404358
Former vs Never	0.915761	0.40678
Former vs Never	0.915761	0.409201
Former vs Never	0.915761	0.411622
Former vs Never	0.915761	0.414044
Former vs Never	0.915761	0.416465
Former vs Never	0.915761	0.418886
Former vs Never	0.915761	0.421308
Former vs Never	0.915761	0.423729
Former vs Never	0.915761	0.42615
Former vs Never	0.915761	0.428571
Former vs Never	0.915761	0.430993
Former vs Never	0.915761	0.433414
Former vs Never	0.915761	0.435835
Former vs Never	0.915761	0.438257
Former vs Never	0.913043	0.438257
Former vs Never	0.913043	0.440678
Former vs Never	0.910326	0.440678
Former vs Never	0.907609	0.440678
Former vs Never	0.907609	0.443099
Former vs Never	0.907609	0.445521
Former vs Never	0.907609	0.447942
Former vs Never	0.907609	0.450363
Former vs Never	0.907609	0.452785
Former vs Never	0.907609	0.455206
Former vs Never	0.904891	0.455206
Former vs Never	0.904891	0.457627
Former vs Never	0.902174	0.457627
Former vs Never	0.902174	0.460048
Former vs Never	0.899457	0.460048
Former vs Never	0.899457	0.46247
Former vs Never	0.896739	0.46247
Former vs Never	0.896739	0.464891
Former vs Never	0.896739	0.467312
Former vs Never	0.896739	0.469734
Former vs Never	0.896739	0.472155
Former vs Never	0.894022	0.472155
Former vs Never	0.894022	0.474576
Former vs Never	0.894022	0.476998
Former vs Never	0.894022	0.479419
Former vs Never	0.894022	0.48184
Former vs Never	0.894022	0.484262
Former vs Never	0.894022	0.486683
Former vs Never	0.894022	0.489104
Former vs Never	0.894022	0.491525
Former vs Never	0.894022	0.493947
Former vs Never	0.894022	0.496368
Former vs Never	0.894022	0.498789
Former vs Never	0.894022	0.501211
Former vs Never	0.894022	0.503632
Former vs Never	0.894022	0.506053
Former vs Never	0.894022	0.508475
Former vs Never	0.894022	0.510896
Former vs Never	0.894022	0.513317
Former vs Never	0.894022	0.515738
Former vs Never	0.894022	0.51816
Former vs Never	0.894022	0.520581
Former vs Never	0.894022	0.523002
Former vs Never	0.894022	0.525424
Former vs Never	0.894022	0.527845
Former vs Never	0.894022	0.530266
Former vs Never	0.894022	0.532688
Former vs Never	0.891304	0.532688
Former vs Never	0.891304	0.535109
Former vs Never	0.891304	0.53753
Former vs Never	0.891304	0.539952
Former vs Never	0.888587	0.539952
Former vs Never	0.888587	0.542373
Former vs Never	0.888587	0.544794
Former vs Never	0.888587	0.547215
Former vs Never	0.888587	0.549637
Former vs Never	0.88587	0.549637
Former vs Never	0.88587	0.552058
Former vs Never	0.88587	0.554479
Former vs Never	0.88587	0.556901
Former vs Never	0.88587	0.559322
Former vs Never	0.88587	0.561743
Former vs Never	0.88587	0.564165
Former vs Never	0.88587	0.566586
Former vs Never	0.883152	0.566586
Former vs Never	0.883152	0.569007
Former vs Never	0.880435	0.569007
Former vs Never	0.877717	0.569007
Former vs Never	0.877717	0.571429
Former vs Never	0.877717	0.57385
Former vs Never	0.877717	0.576271
Former vs Never	0.877717	0.578692
Former vs Never	0.875	0.578692
Former vs Never	0.872283	0.578692
Former vs Never	0.872283	0.581114
Former vs Never	0.872283	0.583535
Former vs Never	0.872283	0.585956
Former vs Never	0.872283	0.588378
Former vs Never	0.872283	0.590799
Former vs Never	0.869565	0.590799
Former vs Never	0.869565	0.59322
Former vs Never	0.869565	0.595642
Former vs Never	0.869565	0.598063
Former vs Never	0.869565	0.600484
Former vs Never	0.869565	0.602906
Former vs Never	0.869565	0.605327
Former vs Never	0.869565	0.607748
Former vs Never	0.869565	0.610169
Former vs Never	0.869565	0.612591
Former vs Never	0.866848	0.612591
Former vs Never	0.86413	0.612591
Former vs Never	0.86413	0.615012
Former vs Never	0.861413	0.615012
Former vs Never	0.858696	0.615012
Former vs Never	0.855978	0.615012
Former vs Never	0.855978	0.617433
Former vs Never	0.855978	0.619855
Former vs Never	0.855978	0.622276
Former vs Never	0.855978	0.624697
Former vs Never	0.853261	0.624697
Former vs Never	0.850543	0.624697
Former vs Never	0.850543	0.627119
Former vs Never	0.847826	0.627119
Former vs Never	0.847826	0.62954
Former vs Never	0.847826	0.631961
Former vs Never	0.845109	0.631961
Former vs Never	0.845109	0.634383
Former vs Never	0.845109	0.636804
Former vs Never	0.845109	0.639225
Former vs Never	0.842391	0.639225
Former vs Never	0.839674	0.639225
Former vs Never	0.839674	0.641646
Former vs Never	0.839674	0.644068
Former vs Never	0.839674	0.646489
Former vs Never	0.839674	0.64891
Former vs Never	0.839674	0.651332
Former vs Never	0.839674	0.653753
Former vs Never	0.839674	0.656174
Former vs Never	0.839674	0.658596
Former vs Never	0.836957	0.658596
Former vs Never	0.834239	0.658596
Former vs Never	0.831522	0.658596
Former vs Never	0.831522	0.661017
Former vs Never	0.831522	0.663438
Former vs Never	0.831522	0.66586
Former vs Never	0.831522	0.668281
Former vs Never	0.831522	0.670702
Former vs Never	0.831522	0.673123
Former vs Never	0.831522	0.675545
Former vs Never	0.831522	0.677966
Former vs Never	0.831522	0.680387
Former vs Never	0.828804	0.680387
Former vs Never	0.828804	0.682809
Former vs Never	0.828804	0.68523
Former vs Never	0.828804	0.687651
Former vs Never	0.828804	0.690073
Former vs Never	0.826087	0.690073
Former vs Never	0.826087	0.692494
Former vs Never	0.82337	0.692494
Former vs Never	0.82337	0.694915
Former vs Never	0.82337	0.697337
Former vs Never	0.820652	0.697337
Former vs Never	0.820652	0.699758
Former vs Never	0.817935	0.699758
Former vs Never	0.817935	0.702179
Former vs Never	0.817935	0.7046
Former vs Never	0.817935	0.707022
Former vs Never	0.817935	0.709443
Former vs Never	0.817935	0.711864
Former vs Never	0.817935	0.714286
Former vs Never	0.817935	0.716707
Former vs Never	0.817935	0.719128
Former vs Never	0.817935	0.72155
Former vs Never	0.817935	0.723971
Former vs Never	0.817935	0.726392
Former vs Never	0.817935	0.728814
Former vs Never	0.815217	0.728814
Former vs Never	0.8125	0.728814
Former vs Never	0.8125	0.731235
Former vs Never	0.8125	0.733656
Former vs Never	0.8125	0.736077
Former vs Never	0.8125	0.738499
Former vs Never	0.8125	0.74092
Former vs Never	0.8125	0.743341
Former vs Never	0.8125	0.745763
Former vs Never	0.8125	0.748184
Former vs Never	0.809783	0.748184
Former vs Never	0.807065	0.748184
Former vs Never	0.807065	0.750605
Former vs Never	0.807065	0.753027
Former vs Never	0.807065	0.755448
Former vs Never	0.804348	0.755448
Former vs Never	0.80163	0.755448
Former vs Never	0.80163	0.757869
Former vs Never	0.798913	0.757869
Former vs Never	0.798913	0.760291
Former vs Never	0.796196	0.760291
Former vs Never	0.796196	0.762712
Former vs Never	0.796196	0.765133
Former vs Never	0.796196	0.767554
Former vs Never	0.793478	0.767554
Former vs Never	0.793478	0.769976
Former vs Never	0.793478	0.772397
Former vs Never	0.790761	0.772397
Former vs Never	0.790761	0.774818
Former vs Never	0.790761	0.77724
Former vs Never	0.788043	0.77724
Former vs Never	0.788043	0.779661
Former vs Never	0.785326	0.779661
Former vs Never	0.785326	0.782082
Former vs Never	0.785326	0.784504
Former vs Never	0.782609	0.784504
Former vs Never	0.782609	0.786925
Former vs Never	0.779891	0.786925
Former vs Never	0.779891	0.789346
Former vs Never	0.779891	0.791768
Former vs Never	0.777174	0.791768
Former vs Never	0.774457	0.791768
Former vs Never	0.774457	0.794189
Former vs Never	0.771739	0.794189
Former vs Never	0.769022	0.794189
Former vs Never	0.766304	0.794189
Former vs Never	0.763587	0.794189
Former vs Never	0.763587	0.79661
Former vs Never	0.763587	0.799031
Former vs Never	0.763587	0.801453
Former vs Never	0.76087	0.801453
Former vs Never	0.76087	0.803874
Former vs Never	0.76087	0.806295
Former vs Never	0.76087	0.808717
Former vs Never	0.758152	0.808717
Former vs Never	0.755435	0.808717
Former vs Never	0.755435	0.811138
Former vs Never	0.752717	0.811138
Former vs Never	0.75	0.811138
Former vs Never	0.747283	0.811138
Former vs Never	0.747283	0.813559
Former vs Never	0.744565	0.813559
Former vs Never	0.744565	0.815981
Former vs Never	0.744565	0.818402
Former vs Never	0.741848	0.818402
Former vs Never	0.741848	0.820823
Former vs Never	0.741848	0.823245
Former vs Never	0.741848	0.825666
Former vs Never	0.741848	0.828087
Former vs Never	0.73913	0.828087
Former vs Never	0.736413	0.828087
Former vs Never	0.736413	0.830508
Former vs Never	0.736413	0.83293
Former vs Never	0.736413	0.835351
Former vs Never	0.733696	0.835351
Former vs Never	0.733696	0.837772
Former vs Never	0.730978	0.837772
Former vs Never	0.728261	0.837772
Former vs Never	0.725543	0.837772
Former vs Never	0.725543	0.840194
Former vs Never	0.722826	0.840194
Former vs Never	0.722826	0.842615
Former vs Never	0.722826	0.845036
Former vs Never	0.720109	0.845036
Former vs Never	0.717391	0.845036
Former vs Never	0.717391	0.847458
Former vs Never	0.714674	0.847458
Former vs Never	0.711957	0.847458
Former vs Never	0.711957	0.849879
Former vs Never	0.711957	0.8523
Former vs Never	0.711957	0.854722
Former vs Never	0.709239	0.854722
Former vs Never	0.709239	0.857143
Former vs Never	0.706522	0.857143
Former vs Never	0.703804	0.857143
Former vs Never	0.701087	0.857143
Former vs Never	0.701087	0.859564
Former vs Never	0.69837	0.859564
Former vs Never	0.695652	0.859564
Former vs Never	0.692935	0.859564
Former vs Never	0.690217	0.859564
Former vs Never	0.690217	0.861985
Former vs Never	0.6875	0.861985
Former vs Never	0.6875	0.864407
Former vs Never	0.684783	0.864407
Former vs Never	0.682065	0.864407
Former vs Never	0.682065	0.866828
Former vs Never	0.682065	0.869249
Former vs Never	0.679348	0.869249
Former vs Never	0.679348	0.871671
Former vs Never	0.67663	0.871671
Former vs Never	0.673913	0.871671
Former vs Never	0.673913	0.874092
Former vs Never	0.673913	0.876513
Former vs Never	0.671196	0.876513
Former vs Never	0.668478	0.876513
Former vs Never	0.665761	0.876513
Former vs Never	0.663043	0.876513
Former vs Never	0.660326	0.876513
Former vs Never	0.657609	0.876513
Former vs Never	0.657609	0.878935
Former vs Never	0.657609	0.881356
Former vs Never	0.654891	0.881356
Former vs Never	0.654891	0.883777
Former vs Never	0.652174	0.883777
Former vs Never	0.649457	0.883777
Former vs Never	0.646739	0.883777
Former vs Never	0.646739	0.886199
Former vs Never	0.644022	0.886199
Former vs Never	0.641304	0.886199
Former vs Never	0.638587	0.886199
Former vs Never	0.638587	0.88862
Former vs Never	0.638587	0.891041
Former vs Never	0.638587	0.893462
Former vs Never	0.638587	0.895884
Former vs Never	0.638587	0.898305
Former vs Never	0.638587	0.900726
Former vs Never	0.63587	0.900726
Former vs Never	0.633152	0.900726
Former vs Never	0.633152	0.903148
Former vs Never	0.630435	0.903148
Former vs Never	0.627717	0.903148
Former vs Never	0.625	0.903148
Former vs Never	0.625	0.905569
Former vs Never	0.625	0.90799
Former vs Never	0.625	0.910412
Former vs Never	0.622283	0.910412
Former vs Never	0.619565	0.910412
Former vs Never	0.616848	0.910412
Former vs Never	0.61413	0.910412
Former vs Never	0.611413	0.910412
Former vs Never	0.611413	0.912833
Former vs Never	0.608696	0.912833
Former vs Never	0.605978	0.912833
Former vs Never	0.603261	0.912833
Former vs Never	0.600543	0.912833
Former vs Never	0.597826	0.912833
Former vs Never	0.595109	0.912833
Former vs Never	0.592391	0.912833
Former vs Never	0.589674	0.912833
Former vs Never	0.586957	0.912833
Former vs Never	0.586957	0.915254
Former vs Never	0.586957	0.917676
Former vs Never	0.586957	0.920097
Former vs Never	0.584239	0.920097
Former vs Never	0.581522	0.920097
Former vs Never	0.578804	0.920097
Former vs Never	0.576087	0.920097
Former vs Never	0.57337	0.920097
Former vs Never	0.57337	0.922518
Former vs Never	0.570652	0.922518
Former vs Never	0.570652	0.924939
Former vs Never	0.570652	0.927361
Former vs Never	0.567935	0.927361
Former vs Never	0.565217	0.927361
Former vs Never	0.5625	0.927361
Former vs Never	0.5625	0.929782
Former vs Never	0.5625	0.932203
Former vs Never	0.5625	0.934625
Former vs Never	0.559783	0.934625
Former vs Never	0.559783	0.937046
Former vs Never	0.557065	0.937046
Former vs Never	0.554348	0.937046
Former vs Never	0.554348	0.939467
Former vs Never	0.55163	0.939467
Former vs Never	0.548913	0.939467
Former vs Never	0.548913	0.941889
Former vs Never	0.546196	0.941889
Former vs Never	0.543478	0.941889
Former vs Never	0.540761	0.941889
Former vs Never	0.540761	0.94431
Former vs Never	0.540761	0.946731
Former vs Never	0.540761	0.949153
Former vs Never	0.540761	0.951574
Former vs Never	0.540761	0.953995
Former vs Never	0.538043	0.953995
Former vs Never	0.535326	0.953995
Former vs Never	0.532609	0.953995
Former vs Never	0.532609	0.956416
Former vs Never	0.529891	0.956416
Former vs Never	0.527174	0.956416
Former vs Never	0.524457	0.956416
Former vs Never	0.521739	0.956416
Former vs Never	0.519022	0.956416
Former vs Never	0.516304	0.956416
Former vs Never	0.513587	0.956416
Former vs Never	0.51087	0.956416
Former vs Never	0.508152	0.956416
Former vs Never	0.508152	0.958838
Former vs Never	0.505435	0.958838
Former vs Never	0.505435	0.961259
Former vs Never	0.502717	0.961259
Former vs Never	0.5	0.961259
Former vs Never	0.497283	0.961259
Former vs Never	0.494565	0.961259
Former vs Never	0.491848	0.961259
Former vs Never	0.48913	0.961259
Former vs Never	0.486413	0.961259
Former vs Never	0.483696	0.961259
Former vs Never	0.480978	0.961259
Former vs Never	0.478261	0.961259
Former vs Never	0.475543	0.961259
Former vs Never	0.475543	0.96368
Former vs Never	0.472826	0.96368
Former vs Never	0.470109	0.96368
Former vs Never	0.467391	0.96368
Former vs Never	0.467391	0.966102
Former vs Never	0.467391	0.968523
Former vs Never	0.467391	0.970944
Former vs Never	0.467391	0.973366
Former vs Never	0.464674	0.973366
Former vs Never	0.461957	0.973366
Former vs Never	0.459239	0.973366
Former vs Never	0.456522	0.973366
Former vs Never	0.453804	0.973366
Former vs Never	0.451087	0.973366
Former vs Never	0.44837	0.973366
Former vs Never	0.445652	0.973366
Former vs Never	0.442935	0.973366
Former vs Never	0.440217	0.973366
Former vs Never	0.4375	0.973366
Former vs Never	0.434783	0.973366
Former vs Never	0.434783	0.975787
Former vs Never	0.432065	0.975787
Former vs Never	0.429348	0.975787
Former vs Never	0.42663	0.975787
Former vs Never	0.423913	0.975787
Former vs Never	0.421196	0.975787
Former vs Never	0.421196	0.978208
Former vs Never	0.418478	0.978208
Former vs Never	0.415761	0.978208
Former vs Never	0.413043	0.978208
Former vs Never	0.410326	0.978208
Former vs Never	0.407609	0.978208
Former vs Never	0.404891	0.978208
Former vs Never	0.402174	0.978208
Former vs Never	0.399457	0.978208
Former vs Never	0.396739	0.978208
Former vs Never	0.394022	0.978208
Former vs Never	0.391304	0.978208
Former vs Never	0.391304	0.98063
Former vs Never	0.388587	0.98063
Former vs Never	0.38587	0.98063
Former vs Never	0.383152	0.98063
Former vs Never	0.380435	0.98063
Former vs Never	0.377717	0.98063
Former vs Never	0.375	0.98063
Former vs Never	0.372283	0.98063
Former vs Never	0.369565	0.98063
Former vs Never	0.366848	0.98063
Former vs Never	0.36413	0.98063
Former vs Never	0.361413	0.98063
Former vs Never	0.358696	0.98063
Former vs Never	0.355978	0.98063
Former vs Never	0.353261	0.98063
Former vs Never	0.350543	0.98063
Former vs Never	0.347826	0.98063
Former vs Never	0.345109	0.98063
Former vs Never	0.345109	0.983051
Former vs Never	0.342391	0.983051
Former vs Never	0.339674	0.983051
Former vs Never	0.336957	0.983051
Former vs Never	0.336957	0.985472
Former vs Never	0.336957	0.987893
Former vs Never	0.334239	0.987893
Former vs Never	0.331522	0.987893
Former vs Never	0.328804	0.987893
Former vs Never	0.326087	0.987893
Former vs Never	0.32337	0.987893
Former vs Never	0.320652	0.987893
Former vs Never	0.320652	0.990315
Former vs Never	0.317935	0.990315
Former vs Never	0.315217	0.990315
Former vs Never	0.3125	0.990315
Former vs Never	0.309783	0.990315
Former vs Never	0.307065	0.990315
Former vs Never	0.304348	0.990315
Former vs Never	0.30163	0.990315
Former vs Never	0.298913	0.990315
Former vs Never	0.296196	0.990315
Former vs Never	0.293478	0.990315
Former vs Never	0.290761	0.990315
Former vs Never	0.288043	0.990315
Former vs Never	0.285326	0.990315
Former vs Never	0.282609	0.990315
Former vs Never	0.279891	0.990315
Former vs Never	0.279891	0.992736
Former vs Never	0.277174	0.992736
Former vs Never	0.274457	0.992736
Former vs Never	0.271739	0.992736
Former vs Never	0.269022	0.992736
Former vs Never	0.266304	0.992736
Former vs Never	0.263587	0.992736
Former vs Never	0.26087	0.992736
Former vs Never	0.26087	0.995157
Former vs Never	0.258152	0.995157
Former vs Never	0.255435	0.995157
Former vs Never	0.252717	0.995157
Former vs Never	0.25	0.995157
Former vs Never	0.247283	0.995157
Former vs Never	0.244565	0.995157
Former vs Never	0.241848	0.995157
Former vs Never	0.23913	0.995157
Former vs Never	0.236413	0.995157
Former vs Never	0.233696	0.995157
Former vs Never	0.230978	0.995157
Former vs Never	0.228261	0.995157
Former vs Never	0.225543	0.995157
Former vs Never	0.222826	0.995157
Former vs Never	0.222826	0.997579
Former vs Never	0.220109	0.997579
Former vs Never	0.217391	0.997579
Former vs Never	0.214674	0.997579
Former vs Never	0.211957	0.997579
Former vs Never	0.209239	0.997579
Former vs Never	0.206522	0.997579
Former vs Never	0.203804	0.997579
Former vs Never	0.201087	0.997579
Former vs Never	0.19837	0.997579
Former vs Never	0.195652	0.997579
Former vs Never	0.192935	0.997579
Former vs Never	0.190217	0.997579
Former vs Never	0.1875	0.997579
Former vs Never	0.184783	0.997579
Former vs Never	0.182065	0.997579
Former vs Never	0.179348	0.997579
Former vs Never	0.17663	0.997579
Former vs Never	0.173913	0.997579
Former vs Never	0.171196	0.997579
Former vs Never	0.168478	0.997579
Former vs Never	0.165761	0.997579
Former vs Never	0.163043	0.997579
Former vs Never	0.160326	0.997579
Former vs Never	0.157609	0.997579
Former vs Never	0.154891	0.997579
Former vs Never	0.152174	0.997579
Former vs Never	0.149457	0.997579
Former vs Never	0.146739	0.997579
Former vs Never	0.144022	0.997579
Former vs Never	0.141304	0.997579
Former vs Never	0.138587	0.997579
Former vs Never	0.13587	0.997579
Former vs Never	0.133152	0.997579
Former vs Never	0.130435	0.997579
Former vs Never	0.127717	0.997579
Former vs Never	0.125	0.997579
Former vs Never	0.122283	0.997579
Former vs Never	0.119565	0.997579
Former vs Never	0.116848	0.997579
Former vs Never	0.11413	0.997579
Former vs Never	0.111413	0.997579
Former vs Never	0.108696	0.997579
Former vs Never	0.105978	0.997579
Former vs Never	0.103261	0.997579
Former vs Never	0.100543	0.997579
Former vs Never	0.0978261	0.997579
Former vs Never	0.0951087	0.997579
Former vs Never	0.0923913	0.997579
Former vs Never	0.0896739	0.997579
Former vs Never	0.0869565	0.997579
Former vs Never	0.0842391	0.997579
Former vs Never	0.0815217	0.997579
Former vs Never	0.0788043	0.997579
Former vs Never	0.076087	0.997579
Former vs Never	0.0733696	0.997579
Former vs Never	0.0733696	1
Former vs Never	0.0706522	1
Former vs Never	0.0679348	1
Former vs Never	0.0652174	1
Former vs Never	0.0625	1
Former vs Never	0.0597826	1
Former vs Never	0.0570652	1
Former vs Never	0.0543478	1
Former vs Never	0.0516304	1
Former vs Never	0.048913	1
Former vs Never	0.0461957	1
Former vs Never	0.0434783	1
Former vs Never	0.0407609	1
Former vs Never	0.0380435	1
Former vs Never	0.0353261	1
Former vs Never	0.0326087	1
Former vs Never	0.0298913	1
Former vs Never	0.0271739	1
Former vs Never	0.0244565	1
Former vs Never	0.0217391	1
Former vs Never	0.0190217	1
Former vs Never	0.0163043	1
Former vs Never	0.013587	1
Former vs Never	0.0108696	1
Former vs Never	0.00815217	1
Former vs Never	0.00543478	1
Former vs Never	0.00271739	1
Former vs Never	0	1

## Sheet: Figure 4
Figure 4.
Blood				Hippocampus
cg05575921	cg26381592	smoking_cat		cg05575921	cg26381592	smoking_cat
0.721694	0.00722929	Current		0.827145	0.027134	Ex
0.747357	0.001	Never		0.74705	0.0366773	Current
0.845805	0.001	Never		0.809433	0.0294827	Ex
0.862549	0.00253089	Never		0.814785	0.0162229	Never
0.783799	0.00443686	Never		0.808543	0.0257909	Ex
0.810744	0.00466133	Never		0.780352	0.0244687	Ex
0.86471	0.0061792	Never		0.7736	0.0168749	Never
0.872889	0.00708285	Never		0.823866	0.0288158	Ex
0.839699	0.0088557	Never		0.828846	0.0379737	Current
0.779487	0.00561893	Ex		0.802058	0.019425	Ex
0.855715	0.00864236	Ex		0.769149	0.032581	Current
0.705769	0.00970601	Ex		0.754885	0.0344273	Current
0.851847	0.00226518	Never		0.756615	0.0265504	Ex
0.852954	0.0100756	Never
0.820282	0.0114345	Never
0.565184	0.00796359	Current
0.876091	0.001	Never
0.880179	0.001	Never
0.641413	0.00651336	Ex
0.82626	0.00897475	Never
0.827191	0.00394089	Ex
0.776909	0.00184185	Ex
0.817376	0.0012683	Never
0.83544	0.00485157	Never
0.722026	0.001	Ex
0.534218	0.001	Current
0.780133	0.001	Never
0.868926	0.0148159	Ex
0.500487	0.00300601	Current
0.880731	0.00581922	Ex
0.559192	0.0176771	Ex
0.837111	0.00935935	Never
0.838605	0.00731738	Never
0.530948	0.0064395	Current
0.917125	0.001	Never
0.544452	0.00811302	Ex
0.898418	0.00501899	Never
0.525984	0.00652325	Ex
0.941699	0.00826446	Never
0.948064	0.00653184	Never
0.905065	0.00536913	Never
0.880995	0.00289376	Ex
0.739404	0.001	Ex
0.624537	0.00723404	Current
0.874532	0.0121816	Never
0.903822	0.00611333	Never
0.879365	0.001	Never
0.904887	0.0115625	Ex
0.951971	0.0134962	Ex
0.919007	0.00684564	Ex
0.941059	0.00781344	Never
0.876459	0.00499868	Never
0.788613	0.00681106	Ex
0.898235	0.001	Ex
0.780537	0.00971188	Ex
0.424046	0.00682368	Current
0.896169	0.001	Never
0.878285	0.00372588	Ex
0.79521	0.001	Ex
0.915818	0.001	Never
0.827147	0.001	Never
0.806437	0.001	Ex
0.732857	0.0120075	Never
0.824343	0.00618217	Ex
0.920593	0.00370637	Never
0.851185	0.00686068	Ex
0.869825	0.00558223	Ex
0.814832	0.00629887	Ex
0.939587	0.00562475	Never
0.797125	0.00641098	Ex
0.869476	0.00530648	Ex
0.896781	0.001	Never
0.84378	0.00716108	Never
0.898821	0.001	Never
0.842887	0.00828991	Ex
0.795968	0.001	Never
0.752784	0.00121519	Ex
0.840482	0.00307544	Never
0.906293	0.0078156	Ex
0.788496	0.001	Never
0.882766	0.00306718	Never
0.809193	0.001	Ex
0.883326	0.001	Never
0.864173	0.00394875	Never
0.812461	0.00130982	Never
0.786445	0.00470202	Ex
0.954749	0.0127755	Never
0.91199	0.001	Never
0.866756	0.00125185	Never
0.897065	0.00302912	Never
0.915237	0.0013369	Never
0.765226	0.001	Ex
0.762734	0.00548393	Ex
0.8516	0.00613699	Ex
0.624343	0.012235	Ex
0.923369	0.00458202	Never
0.768129	0.0039402	Ex
0.80307	0.00638774	Never
0.712443	0.00256755	Ex
0.842397	0.00280112	Never
0.738811	0.001	Ex
0.821997	0.0115628	Never
0.83893	0.00738665	Ex
0.813838	0.00287332	Ex
0.896626	0.006127	Never
0.851112	0.00196734	Never
0.656318	0.00629573	Current
0.883065	0.00825472	Never
0.912774	0.00174411	Never
0.867021	0.0120004	Never
0.751814	0.00213321	Never
0.502615	0.0135056	Current
0.938735	0.00478134	Never
0.885603	0.001	Ex
0.816795	0.00717963	Never
0.84365	0.001	Ex
0.745293	0.00858062	Ex
0.919561	0.00283834	Never
0.925127	0.00329567	Never
0.875393	0.00862476	Ex
0.61874	0.00380141	Current
0.719816	0.0018622	Ex
0.850713	0.00236188	Ex
0.785843	0.0027188	Ex
0.768531	0.00549154	Ex
0.848751	0.00836415	Ex
0.710537	0.001	Ex
0.792895	0.001	Ex
0.781062	0.00935525	Ex
0.834346	0.00602627	Never
0.674674	0.00438878	Ex
0.946493	0.00690193	Ex
0.901489	0.0123145	Never
0.915077	0.0120741	Never
0.529465	0.00980224	Current
0.923925	0.00859307	Ex
0.93349	0.00989965	Ex
0.921022	0.0118074	Never
0.678103	0.00183234	Current
0.81539	0.0168996	Never
0.485657	0.0132006	Current
0.849488	0.00270008	Ex
0.829565	0.00196292	Ex
0.885293	0.0128573	Never
0.898983	0.00518205	Never
0.825656	0.0124369	Never
0.943059	0.00405223	Never
0.903088	0.001	Ex
0.822385	0.00321139	Never
0.522551	0.001	Current
0.907896	0.00635823	Never
0.910241	0.011127	Never
0.930039	0.00231006	Current
0.903735	0.00258398	Ex
0.824254	0.00927711	Ex
0.668405	0.00560475	Current
0.901307	0.00581926	Ex
0.808032	0.00655523	Never
0.804553	0.0122778	Never
0.889419	0.00575448	Never
0.8158	0.014966	Ex
0.702321	0.00584388	Ex
0.933598	0.00823045	Never
0.694936	0.0110289	Current
0.890205	0.001	Never
0.539609	0.00652509	Current
0.681374	0.001	Ex
0.882028	0.0108723	Never
0.874987	0.0058702	Ex
0.924564	0.00787656	Never
0.922284	0.0091886	Never
0.433296	0.00601361	Current
0.90143	0.00576653	Ex
0.924147	0.00774252	Never
0.91809	0.00211	Never
0.901705	0.00560617	Never
0.449096	0.0114201	Current
0.867605	0.00683761	Ex
0.903401	0.00184775	Ex
0.4423	0.001	Current
0.869707	0.0112373	Ex
0.881621	0.00292165	Never
0.780067	0.00908304	Never
0.732602	0.00721406	Ex
0.85713	0.00479834	Ex
0.840352	0.00805295	Ex
0.518568	0.00506988	Current
0.854681	0.0112878	Ex
0.902097	0.00694834	Never
0.632543	0.001	Ex
0.928636	0.00887736	Never
0.707498	0.00679406	Never
0.875016	0.001	Never
0.878117	0.00637978	Never
0.893877	0.00414022	Ex
0.677562	0.0021338	Ex
0.913729	0.001	Never
0.829626	0.001	Ex
0.86386	0.00131441	Never
0.899989	0.00130797	Never
0.864011	0.001	Never
0.748201	0.00721467	Ex
0.858702	0.00714364	Never
0.827554	0.001	Ex
0.889536	0.00270694	Never
0.735627	0.00465116	Ex
0.872313	0.00378233	Never
0.894422	0.001	Never
0.867096	0.00101249	Ex
0.507124	0.00241692	Ex
0.800762	0.001	Ex
0.855626	0.00246433	Ex
0.625701	0.00557759	Current
0.936049	0.00518013	Never
0.935434	0.00615051	Never
0.893801	0.001	Ex
0.919278	0.00578635	Never
0.821772	0.001	Ex
0.911356	0.00204229	Never
0.902448	0.00338074	Never
0.830648	0.00632315	Ex
0.743904	0.00864553	Ex
0.884148	0.001	Never
0.724679	0.001	Current
0.905771	0.00193424	Never
0.893935	0.00430884	Ex
0.863985	0.00382581	Never
0.881266	0.00209549	Never
0.903141	0.00453987	Never
0.903746	0.00475521	Never
0.854188	0.00209514	Ex
0.878862	0.00276187	Never
0.823645	0.001	Never
0.922454	0.00966776	Never
0.88254	0.0040932	Never
0.888631	0.0104421	Never
0.895765	0.00644567	Never
0.92644	0.00106567	Never
0.888002	0.001	Never
0.874719	0.001	Never
0.86326	0.001	Ex
0.881483	0.001	Ex
0.833505	0.003219	Ex
0.586744	0.00174738	Current
0.727156	0.00845813	Current
0.911905	0.0035375	Never
0.859965	0.0117344	Never
0.934255	0.00708407	Ex
0.53494	0.00438511	Current
0.883819	0.00480877	Never
0.911661	0.00613135	Never
0.919333	0.00130641	Never
0.805064	0.00382323	Ex
0.873146	0.001	Never
0.921416	0.00269745	Ex
0.870607	0.00639449	Never
0.593775	0.00592018	Current
0.883734	0.001	Ex
0.891935	0.00406039	Never
0.906134	0.0100781	Current
0.524197	0.00944831	Never
0.733747	0.0101967	Ex
0.818696	0.00699036	Never
0.923008	0.00505092	Never
0.886116	0.00748783	Ex
0.891031	0.001	Ex
0.456786	0.0065086	Current
0.91134	0.00255277	Never
0.907416	0.0042	Ex
0.806809	0.00536942	Never
0.945719	0.00587084	Ex
0.976425	0.00884774	Never
0.778246	0.0092232	Ex
0.786849	0.00721877	Ex
0.941793	0.00691563	Never
0.902459	0.00257827	Ex
0.966686	0.00781125	Never
0.935579	0.001	Ex
0.96795	0.00246002	Never
0.894829	0.0144352	Ex
0.931329	0.001	Never
0.967562	0.00579906	Never
0.926191	0.00420489	Ex
0.934865	0.00325492	Never
0.942866	0.00706215	Never
0.904626	0.00955471	Never
0.920927	0.0144841	Never
0.864585	0.00993826	Never
0.907902	0.0012695	Ex
0.932389	0.00965873	Ex
0.912934	0.0015916	Never
0.963968	0.00926074	Never
0.950787	0.00349243	Never
0.855074	0.00573507	Ex
0.958329	0.00136036	Ex
0.962079	0.00518861	Never
0.931255	0.00434084	Never
0.666996	0.0134067	Current
0.552114	0.00341783	Current
0.895345	0.0131242	Never
0.679518	0.00943396	Current
0.897723	0.00627481	Never
0.942776	0.00690683	Ex
0.921748	0.001	Ex
0.929742	0.001	Never
0.662255	0.016425	Ex
0.578255	0.011325	Current
0.764256	0.00134953	Never
0.919634	0.0079905	Never
0.919274	0.001	Never
0.930248	0.00884533	Never
0.923702	0.00234131	Never
0.859197	0.00130565	Ex
0.889431	0.00777977	Never
0.948933	0.00717729	Never
0.854417	0.001	Ex
0.950104	0.0019517	Ex
0.905996	0.00899024	Ex
0.926994	0.00143328	Never
0.90015	0.0113101	Never
0.90567	0.0102736	Never
0.567535	0.0125801	Ex
0.853725	0.001	Never
0.85429	0.00745756	Ex
0.879198	0.0100196	Never
0.937327	0.0012517	Never
0.794553	0.00962426	Ex
0.600382	0.0013719	Current
0.613289	0.00525801	Never
0.905167	0.00141263	Never
0.851226	0.001	Ex
0.938734	0.00808465	Never
0.887053	0.00126117	Never
0.632476	0.001	Ex
0.658049	0.00468436	Current
0.889392	0.00334255	Ex
0.92337	0.00831056	Ex
0.926051	0.00857981	Never
0.66544	0.00380831	Current
0.768441	0.00582352	Never
0.795281	0.0137907	Never
0.888771	0.0110674	Never
0.915733	0.00753739	Never
0.852362	0.00209413	Ex
0.862345	0.001	Never
0.75	0.0029865	Ex
0.895869	0.00581184	Ex
0.694381	0.00179587	Ex
0.852769	0.0127865	Ex
0.863014	0.00463583	Ex
0.924256	0.0095876	Never
0.875876	0.00515012	Never
0.889745	0.001	Never
0.92084	0.00868956	Ex
0.880638	0.001	Never
0.902215	0.00202	Never
0.872391	0.00310522	Ex
0.703143	0.00596125	Ex
0.795629	0.00810551	Ex
0.900596	0.00632993	Never
0.92557	0.013086	Never
0.923442	0.0142696	Never
0.897037	0.0125384	Never
0.955775	0.00681293	Never
0.88485	0.0138299	Never
0.728579	0.0084317	Ex
0.512926	0.00392901	Current
0.90592	0.00399543	Never
0.938	0.00948605	Current
0.924976	0.0107022	Ex
0.816206	0.00287443	Ex
0.943708	0.00257765	Never
0.937055	0.0099209	Never
0.701787	0.0226677	Current
0.946851	0.0110648	Never
0.933093	0.00223183	Never
0.961905	0.00532814	Never
0.816891	0.0104181	Ex
0.920744	0.00764768	Ex
0.850516	0.001	Ex
0.798347	0.00411724	Never
0.514893	0.001	Current
0.835395	0.001	Ex
0.473775	0.001	Current
0.467885	0.00931793	Current
0.886113	0.00350493	Ex
0.432228	0.00835567	Current
0.870809	0.00739719	Never
0.860492	0.00872375	Ex
0.88074	0.00526849	Never
0.895064	0.00252738	Never
0.898431	0.00648282	Never
0.943506	0.00534117	Never
0.820865	0.00603509	Current
0.927752	0.0110475	Ex
0.841679	0.00160308	Ex
0.861557	0.0165823	Ex
0.952017	0.00904652	Never
0.919965	0.0072958	Ex
0.956362	0.0174517	Never
0.651405	0.001	Current
0.91066	0.00957661	Never
0.813826	0.00304392	Never
0.509984	0.0117015	Current
0.845583	0.001	Ex
0.679449	0.00530632	Current
0.943452	0.0120898	Never
0.956446	0.0010352	Never
0.902761	0.00411523	Ex
0.823332	0.0026119	Ex
0.891913	0.00669028	Never
0.551321	0.00629454	Current
0.734931	0.00831296	Ex
0.815239	0.0044288	Ex
0.901396	0.001	Never
0.792352	0.00504298	Ex
0.626616	0.00482567	Current
0.868338	0.00388044	Ex
0.920641	0.00304144	Never
0.908774	0.0148281	Never
0.867408	0.00835294	Never
0.842914	0.00650665	Ex
0.540975	0.00496432	Ex
0.91758	0.010911	Never
0.919716	0.00231989	Never
0.502428	0.00720353	Current
0.842565	0.00521411	Ex
0.808361	0.00738007	Never
0.782743	0.00496558	Ex
0.673755	0.0104499	Current
0.880943	0.00785043	Ex
0.94307	0.00300231	Ex
0.600221	0.00448637	Current
0.892848	0.00799361	Ex
0.861476	0.00908449	Never
0.852431	0.0109284	Ex
0.870639	0.00813815	Never
0.792363	0.00297398	Ex
0.90157	0.0130988	Never
0.856003	0.0067691	Never
0.887802	0.0117759	Ex
0.83595	0.0107032	Never
0.927971	0.001	Ex
0.863779	0.0120973	Ex
0.624717	0.0097747	Current
0.776181	0.00159781	Ex
0.933934	0.0148115	Never
0.915212	0.00957962	Never
0.923922	0.00970669	Ex
0.858837	0.00504565	Never
0.92571	0.00627003	Never
0.67733	0.00588311	Ex
0.75572	0.0126218	Ex
0.88722	0.00283956	Never
0.84114	0.00679416	Ex
0.590176	0.00671932	Current
0.722939	0.0127124	Current
0.943886	0.0132574	Ex
0.868036	0.010466	Ex
0.894888	0.00924349	Never
0.910055	0.00272415	Ex
0.911111	0.00452121	Ex
0.934603	0.00368724	Never
0.811126	0.00581214	Ex
0.904559	0.001	Never
0.620029	0.001	Current
0.930766	0.00763612	Never
0.881181	0.00524824	Ex
0.829141	0.001	Ex
0.933959	0.00536631	Never
0.870023	0.00761389	Ex
0.879231	0.00890903	Ex
0.784759	0.0174579	Ex
0.907201	0.00348522	Never
0.861984	0.001	Never
0.793581	0.00386997	Ex
0.699012	0.00151597	Ex
0.917945	0.00503749	Ex
0.829763	0.00537497	Ex
0.89777	0.00390768	Never
0.9026	0.00578969	Ex
0.828389	0.00938556	Ex
0.808584	0.00602833	Ex
0.583102	0.00792412	Current
0.928024	0.00994928	Never
0.629611	0.00148865	Current
0.907251	0.0118047	Never
0.628972	0.0135604	Current
0.906008	0.0100978	Ex
0.878272	0.00219102	Ex
0.909099	0.00817641	Ex
0.724611	0.00859496	Ex
0.761298	0.00347938	Ex
0.614477	0.00700314	Current
0.917201	0.0067031	Never
0.752633	0.0118745	Ex
0.755728	0.0107066	Ex
0.753909	0.00796851	Current
0.861491	0.00238364	Never
0.899044	0.00827075	Never
0.785405	0.00953029	Ex
0.926994	0.00196442	Never
0.857816	0.001	Ex
0.864093	0.00983274	Never
0.729842	0.00748652	Ex
0.470406	0.00655801	Current
0.884211	0.001	Never
0.90433	0.00372136	Never
0.935373	0.00481675	Never
0.546613	0.00289739	Current
0.900442	0.012027	Never
0.882587	0.00692994	Never
0.897438	0.0115681	Ex
0.523561	0.00406119	Current
0.875395	0.00580196	Never
0.845098	0.0125923	Never
0.785655	0.001	Ex
0.682441	0.0134836	Ex
0.82067	0.0116645	Ex
0.840913	0.019337	Ex
0.835309	0.0131246	Ex
0.839014	0.0060771	Ex
0.85706	0.0140674	Never
0.835367	0.0203204	Ex
0.874429	0.00610428	Never
0.906027	0.0128073	Never
0.779909	0.0195088	Ex
0.885906	0.0123114	Never
0.853065	0.00631599	Never
0.725036	0.0110609	Ex
0.883898	0.017335	Never
0.850967	0.0170308	Never
0.876642	0.0194447	Never
0.868557	0.0246744	Never
0.747678	0.0143799	Ex
0.820132	0.0187823	Never
0.688855	0.0184432	Current
0.875423	0.00541953	Never
0.713854	0.001	Ex
0.807339	0.001	Ex
0.863783	0.00326501	Never
0.839677	0.001	Never
0.652584	0.00469613	Ex
0.518163	0.001	Current
0.863284	0.00221729	Never
0.812109	0.00721154	Never
0.685198	0.00174656	Ex
0.899028	0.001	Never
0.886157	0.00126832	Never
0.837543	0.00350925	Ex
0.759177	0.001	Ex
0.912837	0.0075846	Never
0.932469	0.00542005	Never
0.919805	0.00319687	Never
0.872553	0.00395395	Never
0.745481	0.00575946	Ex
0.902168	0.0121252	Never
0.818253	0.0161982	Ex
0.954503	0.00813192	Ex
0.922813	0.00781958	Never
0.711941	0.001	Current
0.900723	0.001	Never
0.78728	0.00446197	Current
0.887091	0.001	Ex
0.782886	0.0101509	Current
0.89603	0.0092562	Never
0.902871	0.001	Never
0.702802	0.00713893	Current
0.739018	0.00254836	Ex
0.875977	0.00527436	Never
0.80094	0.00793806	Ex
0.863197	0.00598109	Never
0.698215	0.00624844	Ex
0.897434	0.00838387	Never
0.795273	0.001	Ex
0.840551	0.00701148	Never
0.890016	0.00373682	Never
0.889951	0.00710725	Never
0.922947	0.001	Never
0.693162	0.001	Current
0.91939	0.00961773	Never
0.885071	0.00507124	Never
0.887273	0.00368651	Ex
0.696189	0.00164809	Ex
0.683728	0.00227583	Ex
0.816246	0.00472162	Ex
0.899774	0.00460553	Never
0.522721	0.001	Current
0.781277	0.00375516	Never
0.680549	0.00439448	Current
0.746143	0.00719356	Ex
0.541277	0.00472787	Current
0.872879	0.0144327	Never
0.561901	0.00369231	Current
0.57493	0.00183877	Current
0.623245	0.00459137	Current
0.621365	0.00609068	Ex
0.601285	0.00710083	Current
0.892625	0.00508394	Never
0.869464	0.00488884	Never
0.820742	0.00578035	Ex
0.750933	0.00554928	Ex
0.885257	0.00547885	Ex
0.912537	0.0171399	Never
0.897102	0.0133755	Never
0.85563	0.0062819	Ex
0.886388	0.0234723	Never
0.859414	0.00915514	Ex
0.885686	0.0149287	Never
0.876508	0.0142539	Ex
0.835329	0.0195978	Ex
0.934799	0.00186306	Never
0.873893	0.00721252	Never
0.871488	0.0059869	Never
0.705437	0.0159845	Never
0.827173	0.0164621	Never
0.620897	0.00943044	Current
0.854852	0.0109328	Never
0.859582	0.00334412	Never
0.54748	0.00111122	Current
0.879337	0.00456317	Never
0.780932	0.00638198	Never
0.895642	0.00634445	Never
0.816772	0.00341597	Ex
0.887524	0.00207373	Never
0.885348	0.00190981	Never
0.853711	0.0151222	Never
0.836801	0.00351434	Ex
0.816658	0.0157255	Ex
0.710936	0.0173929	Ex
0.631342	0.0118646	Ex
0.751768	0.0190717	Ex
0.725908	0.00915925	Ex
0.848076	0.0107819	Never
0.817417	0.0112453	Ex
0.605721	0.0114432	Current
0.746849	0.0078125	Ex
0.902933	0.00736093	Ex
0.868161	0.0102781	Never
0.882561	0.00784011	Never
0.715267	0.00116505	Ex
0.885399	0.00117624	Never
0.872838	0.00264019	Never
0.87011	0.0149553	Never
0.8423	0.0202142	Ex
0.921248	0.0020555	Never
0.891808	0.0119775	Ex
0.710892	0.00543571	Ex
0.885694	0.009508	Never
0.884229	0.0183136	Never
0.839758	0.0161623	Ex
0.904471	0.0150258	Never
0.903314	0.001	Never
0.859476	0.001	Never
0.843214	0.001	Ex
0.934053	0.00627066	Never
0.92043	0.0111451	Never
0.771826	0.00462963	Ex
0.651628	0.00524769	Current
0.831745	0.00458891	Ex
0.865026	0.00932287	Never
0.925198	0.0108043	Ex
0.897113	0.001	Never
0.888959	0.00466505	Ex
0.887806	0.00774989	Ex
0.827406	0.00877409	Ex
0.836075	0.0115503	Ex
0.804716	0.0100204	Ex
0.901904	0.0193128	Never
0.928949	0.00819889	Never
0.727146	0.00937275	Ex
0.902534	0.00384659	Never
0.562535	0.00806818	Current
0.87636	0.00503649	Never
0.899865	0.00118509	Never
0.855372	0.00705467	Ex
0.86318	0.008635	Ex
0.879444	0.0136472	Never
0.823061	0.0105147	Never
0.864317	0.0137856	Ex
0.871581	0.0106482	Never
0.469603	0.001	Current
0.857546	0.001	Ex
0.850406	0.009533	Ex
0.893255	0.00885031	Never
0.860014	0.017744	Ex
0.480876	0.0120275	Current
0.728745	0.0131524	Ex
0.780914	0.0121391	Ex
0.763976	0.0133865	Ex
0.864307	0.00436828	Never
0.803475	0.0141627	Ex
0.777564	0.0131567	Ex
0.785464	0.0179748	Ex
0.905336	0.00844609	Ex
0.905639	0.0149583	Never
0.751573	0.00849421	Ex
0.901379	0.0140153	Never
0.913474	0.0142131	Never
0.70432	0.00865951	Current
0.727636	0.0093212	Ex
0.881162	0.0035956	Never
0.855776	0.00143362	Never
0.865594	0.0151886	Never
0.877665	0.00846979	Never
0.890118	0.00743353	Ex
0.793478	0.00566962	Never
0.585864	0.0107038	Current
0.847328	0.00438368	Never
0.681496	0.0122848	Ex
0.933838	0.018069	Never
0.927567	0.0148319	Ex
0.941227	0.00964759	Ex
0.920263	0.0136247	Ex
0.936157	0.0163389	Ex
0.928714	0.0077951	Ex
0.822149	0.0108748	Ex
0.594405	0.0075545	Current
0.92777	0.00551436	Never
0.901763	0.0119703	Ex
0.794464	0.001	Ex
0.837163	0.00144009	Never
0.873106	0.001	Never
0.841943	0.0085738	Never
0.760495	0.00592529	Ex
0.882212	0.0080274	Ex
0.856901	0.011914	Never
0.874928	0.00773714	Never
0.820197	0.00486118	Ex
0.882543	0.00353872	Never
0.861439	0.00161189	Never
0.556561	0.00900119	Ex
0.616074	0.00175924	Ex
0.847138	0.00419134	Ex
0.741739	0.0024051	Ex
0.72699	0.00382409	Ex
0.782899	0.013131	Ex
0.615866	0.00221908	Ex
0.780564	0.0118595	Ex
0.899116	0.00651172	Ex
0.869423	0.00358558	Ex
0.825615	0.001	Never
0.761517	0.00186165	Never
0.819992	0.001	Never
0.572875	0.00919294	Current
0.898591	0.0154808	Ex
0.824179	0.0165813	Ex
0.814868	0.00840866	Ex
0.892005	0.00279517	Ex
0.880292	0.00912059	Never
0.877767	0.00204025	Never
0.88133	0.00509212	Never
0.912416	0.00896763	Ex
0.902332	0.00785153	Never
0.915364	0.0127364	Never
0.880543	0.00121488	Never
0.427313	0.0085553	Current
0.918345	0.00532544	Ex
0.871866	0.00636309	Never
0.943016	0.00291511	Never
0.814599	0.001	Ex
0.809375	0.00361786	Ex
0.79948	0.0048891	Ex
0.942017	0.011841	Never
0.911207	0.0173669	Ex
0.926822	0.00484899	Never
0.907269	0.001	Never
0.672294	0.00775476	Ex
0.911812	0.00901219	Never
0.673848	0.00393746	Ex
0.883409	0.0132998	Never
0.939552	0.012206	Never
0.897824	0.00462714	Ex
0.903244	0.00313593	Never
0.895423	0.0146812	Never
0.616873	0.00816327	Ex
0.918839	0.00239837	Never
0.945889	0.0104766	Never
0.905954	0.00253304	Never
0.880261	0.00938183	Never
0.860688	0.00660308	Never
0.864253	0.0195494	Never
0.792761	0.00651849	Ex
0.57297	0.00509726	Current
0.767326	0.001	Ex
0.558782	0.00516698	Current
0.9099	0.00952269	Never
0.940026	0.00843326	Never
0.918239	0.001	Ex
0.88786	0.00606338	Never
0.910675	0.001	Ex
0.827037	0.00281367	Ex
0.591756	0.001	Current
0.771753	0.00371139	Ex
0.913146	0.00499294	Never
0.885914	0.00476242	Never
0.866622	0.017313	Ex
0.894714	0.0165229	Never
0.835848	0.00575459	Ex
0.862649	0.0116838	Ex
0.907027	0.00734312	Ex
0.931344	0.0140784	Ex
0.885492	0.00574555	Ex
0.925755	0.00958067	Never
0.780282	0.0220853	Ex
0.896544	0.0236635	Ex
0.90416	0.0161592	Never
0.93759	0.0252247	Ex
0.928146	0.00904977	Ex
0.924459	0.0215625	Ex
0.933775	0.00758514	Never
0.883043	0.0188679	Never
0.791198	0.00301978	Ex
0.899166	0.0131397	Never
0.92472	0.00512383	Ex
0.929465	0.010728	Ex
0.556403	0.00417246	Ex
0.932656	0.0149398	Never
0.926846	0.00295031	Never
0.894348	0.0137553	Ex
0.917262	0.0106082	Never
0.943185	0.00412021	Never
0.794034	0.00344508	Ex
0.922525	0.0105505	Never
0.965167	0.0136013	Never
0.949425	0.0141605	Never
0.94593	0.0171184	Never
0.803645	0.0012432	Ex
0.746429	0.00707014	Current
0.913228	0.00930233	Never
0.637955	0.00328213	Current
0.954592	0.00200294	Never
0.934014	0.0106967	Never
0.938405	0.00201613	Ex
0.943851	0.00703178	Never
0.762996	0.001	Ex
0.419662	0.0106683	Current
0.894548	0.00543239	Ex
0.898602	0.001	Never
0.918321	0.00347848	Never
0.921297	0.00329188	Never
0.938275	0.001	Never
0.925695	0.00687285	Ex
0.91157	0.001	Never
0.452623	0.0050743	Current
0.903666	0.00137931	Ex
0.736362	0.00179292	Ex
0.932722	0.00528512	Never
0.820106	0.001	Ex
0.800577	0.001	Ex
0.88809	0.00598802	Never
0.885285	0.0137811	Ex
0.906918	0.00783699	Ex
0.539231	0.00106286	Current
0.897616	0.0100629	Ex
0.82618	0.0131104	Ex
0.628164	0.0135223	Current
0.920101	0.0172152	Ex
0.934142	0.001	Never
0.923908	0.0204862	Never
0.783851	0.0201288	Ex
0.734001	0.00665221	Ex
0.92619	0.0131967	Ex
0.660219	0.0111703	Current
0.944061	0.00799391	Never
0.59464	0.00806206	Ex
0.898484	0.001	Ex
0.919061	0.00354724	Never
0.840856	0.00109025	Ex
0.889948	0.001	Ex
0.907737	0.00554307	Ex
0.857459	0.00287356	Ex
0.860246	0.00319069	Ex
0.873733	0.00132802	Ex
0.928825	0.00268914	Never
0.798076	0.00636235	Never
0.892063	0.00290298	Never
0.892137	0.0103845	Never
0.846335	0.00532623	Never
0.876987	0.00356234	Never
0.84704	0.00140213	Ex
0.8378	0.00442327	Never

## Sheet: Supplementary Fig. 2
Supplementary Fig. 2
Mean age	Time code	Comparison	Score	Metric	Estimator	Estimate
18	F17	current_former	Trejo.et.al.	roc_auc	binary	0.641185
18	F17	current_former	mCigarette	roc_auc	binary	0.701997
18	F17	current_former	McCartney.et.al.	roc_auc	binary	0.708678
18	F17	current_former	EpiSmokEr	roc_auc	binary	0.723898
18	F17	current_never	Trejo.et.al.	roc_auc	binary	0.696203
18	F17	current_never	mCigarette	roc_auc	binary	0.739403
18	F17	current_never	McCartney.et.al.	roc_auc	binary	0.764375
18	F17	current_never	EpiSmokEr	roc_auc	binary	0.776207
18	F17	former_never	mCigarette	roc_auc	binary	0.535856
18	F17	former_never	EpiSmokEr	roc_auc	binary	0.548919
18	F17	former_never	McCartney.et.al.	roc_auc	binary	0.550174
18	F17	former_never	Trejo.et.al.	roc_auc	binary	0.552263
24	F24	current_former	McCartney.et.al.	roc_auc	binary	0.589852
24	F24	current_former	EpiSmokEr	roc_auc	binary	0.590793
24	F24	current_former	Trejo.et.al.	roc_auc	binary	0.594624
24	F24	current_former	mCigarette	roc_auc	binary	0.617944
24	F24	current_never	Trejo.et.al.	roc_auc	binary	0.748308
24	F24	current_never	EpiSmokEr	roc_auc	binary	0.770507
24	F24	current_never	mCigarette	roc_auc	binary	0.778433
24	F24	current_never	McCartney.et.al.	roc_auc	binary	0.791942
24	F24	former_never	Trejo.et.al.	roc_auc	binary	0.645004
24	F24	former_never	mCigarette	roc_auc	binary	0.65861
24	F24	former_never	EpiSmokEr	roc_auc	binary	0.673873
24	F24	former_never	McCartney.et.al.	roc_auc	binary	0.71503
29	antenatal	current_former	Trejo.et.al.	roc_auc	binary	0.852917
29	antenatal	current_former	mCigarette	roc_auc	binary	0.897845
29	antenatal	current_former	McCartney.et.al.	roc_auc	binary	0.911857
29	antenatal	current_former	EpiSmokEr	roc_auc	binary	0.926972
29	antenatal	current_never	Trejo.et.al.	roc_auc	binary	0.962387
29	antenatal	current_never	McCartney.et.al.	roc_auc	binary	0.973354
29	antenatal	current_never	EpiSmokEr	roc_auc	binary	0.983779
29	antenatal	current_never	mCigarette	roc_auc	binary	0.984287
29	antenatal	former_never	EpiSmokEr	roc_auc	binary	0.678875
29	antenatal	former_never	McCartney.et.al.	roc_auc	binary	0.693732
29	antenatal	former_never	Trejo.et.al.	roc_auc	binary	0.731356
29	antenatal	former_never	mCigarette	roc_auc	binary	0.744012
50	FOM_FOF	current_former	Trejo.et.al.	roc_auc	binary	0.80661
50	FOM_FOF	current_former	mCigarette	roc_auc	binary	0.831716
50	FOM_FOF	current_former	EpiSmokEr	roc_auc	binary	0.848945
50	FOM_FOF	current_former	McCartney.et.al.	roc_auc	binary	0.852766
50	FOM_FOF	current_never	Trejo.et.al.	roc_auc	binary	0.90432
50	FOM_FOF	current_never	McCartney.et.al.	roc_auc	binary	0.907586
50	FOM_FOF	current_never	mCigarette	roc_auc	binary	0.919267
50	FOM_FOF	current_never	EpiSmokEr	roc_auc	binary	0.932279
50	FOM_FOF	former_never	McCartney.et.al.	roc_auc	binary	0.646032
50	FOM_FOF	former_never	EpiSmokEr	roc_auc	binary	0.686346
50	FOM_FOF	former_never	Trejo.et.al.	roc_auc	binary	0.702122
50	FOM_FOF	former_never	mCigarette	roc_auc	binary	0.709277

## Sheet: Supplementary Fig. 3.
Supplementary Fig. 3.
Blood			Hippocampus
cg05575921	cg26381592		cg05575921	cg26381592
0.664542	0.0103193		0.827145	0.027134
0.607833	0.001		0.74705	0.0366773
0.409584	0.001		0.809433	0.0294827
0.837372	0.00927152		0.814785	0.0162229
0.615954	0.00413897		0.808543	0.0257908
0.670302	0.001		0.7736	0.0168749
0.792349	0.012389		0.823866	0.0288158
0.439341	0.00662252		0.828846	0.0379737
0.695714	0.00459125		0.802058	0.019425
0.474172	0.001		0.769149	0.032581
0.53403	0.0033938		0.754885	0.0344273
0.793108	0.0131601		0.756615	0.0265505

## Sheet: Supplementary Fig. 4.
Supplementary Fig. 4.
BA17			BA24			BA2021			BA46			HC
mCigarette	smoking_cat		mCigarette	smoking_cat		mCigarette	smoking_cat		mCigarette	smoking_cat		mCigarette	smoking_cat
-0.709325	Ex		-0.977939	Ex		-1.10015	Ex		-1.51003	Ex		-1.29317	Ex
-0.204575	Current		0.116073	Current		0.41665	Current		0.122533	Current		0.962407	Current
-0.217142	Ex		0.184823	Ex		-0.511946	Ex		0.407539	Ex		-0.210668	Ex
-0.510535	Never		-0.902427	Never		-0.611858	Never		-0.33029	Never		0.036588	Never
0.0666154	Ex		0.920347	Ex		0.68703	Ex		0.482053	Ex		-0.121581	Ex
-0.519549	Never		0.818485	Never		0.756529	Never		-0.200391	Never		0.0831937	Ex
0.356634	Ex		0.0760567	Ex		0.459146	Ex		0.651709	Ex		0.410865	Never
0.166472	Never		-0.446314	Never		0.28682	Never		0.407775	Never		-0.517764	Ex
0.281956	Ex		-0.257077	Ex		-0.153872	Ex		-0.728813	Ex		-0.143521	Current
1.00295	Current		0.718806	Current		-0.212254	Current		0.0625731	Current		-0.775274	Ex
-0.137055	Ex		-0.323155	Ex		-0.108165	Ex		0.607053	Ex		-0.0778975	Current
-0.0220499	Current		-0.200596	Current		0.148748	Current		0.559562	Current		0.721543	Current
0.172586	Current		0.108553	Current		0.156713	Current		0.0519163	Current		0.925274	Ex
0.273021	Ex		0.164365	Ex		-0.21339	Ex		-0.583192	Ex

## Sheet: Supplementary Fig. 5.
Supplementary Fig. 5.
SNP	Beta_grimage	Beta_pack_years
15_78915245_C_T	-1.02039	-0.067127
17_57332520_A_G	2.47948	0.298648
2_38244417_G_T	2.11258	0.0837613
2_38298139_T_C	1.31121	0.0260527
